# Supplementary material for: Solvate sponge crystals of (DMF)3NaClO4: reversible pressure/temperature controlled juicing in a melt/press-castable sodium-ion conductor
Source: Chem Sci. 2021 Mar 1;12(15):5574–81. doi: 10.1039/d0sc06455f (PMC8179650; doi:10.1039/d0sc06455f)
Supplement: SC-012-D0SC06455F-s005 [file SC-012-D0SC06455F-s005.cif]

# Electronic Supplementary Material (ESI) for Chemical Science.
# This journal is © The Royal Society of Chemistry 2021

####################################################################### 
# 
# This file contains crystal structure data downloaded from the 
# Cambridge Structural Database (CSD) hosted by the Cambridge 
# Crystallographic Data Centre (CCDC).
# 
# Full information about CCDC data access policies and citation 
# guidelines are available at http://www.ccdc.cam.ac.uk/access/V1 
# 
# Audit and citation data items may have been added by the CCDC. 
# Please retain this information to preserve the provenance of 
# this file and to allow appropriate attribution of the data. 
# 
#######################################################################

data_mo_3183_0m
_database_code_depnum_ccdc_archive 'CCDC 2018918'
loop_
_audit_author_name
_audit_author_address
'Michael Zdilla'
;Temple University
United States of America
;
_audit_update_record             
;
2020-07-24 deposited with the CCDC.	2021-03-01 downloaded from the CCDC.
;
_audit_creation_date             2020-06-20
_audit_creation_method           
;
Olex2 1.2
(compiled 2018.05.29 svn.r3508 for OlexSys, GUI svn.r5506)
;
_shelx_SHELXL_version_number     2018/3
_chemical_name_common            ?
_chemical_name_systematic        'bis(N,N-dimetylformamide)-perchlorato sodium'
_chemical_formula_moiety         'C6 H14 Cl N2 Na O6'
_chemical_formula_sum            'C6 H14 Cl N2 Na O6'
_chemical_formula_weight         268.63
_chemical_melting_point          ?
loop_
_atom_type_symbol
_atom_type_description
_atom_type_scat_dispersion_real
_atom_type_scat_dispersion_imag
_atom_type_scat_source
C C 0.0033 0.0016 'International Tables Vol C Tables 4.2.6.8 and 6.1.1.4'
H H 0.0000 0.0000 'International Tables Vol C Tables 4.2.6.8 and 6.1.1.4'
N N 0.0061 0.0033 'International Tables Vol C Tables 4.2.6.8 and 6.1.1.4'
O O 0.0106 0.0060 'International Tables Vol C Tables 4.2.6.8 and 6.1.1.4'
Na Na 0.0362 0.0249 'International Tables Vol C Tables 4.2.6.8 and 6.1.1.4'
Cl Cl 0.1484 0.1585 'International Tables Vol C Tables 4.2.6.8 and 6.1.1.4'

_shelx_space_group_comment       
;
The symmetry employed for this shelxl refinement is uniquely defined
by the following loop, which should always be used as a source of
symmetry information in preference to the above space-group names.
They are only intended as comments.
;
_space_group_crystal_system      monoclinic
_space_group_IT_number           13
_space_group_name_H-M_alt        'P 1 2/n 1'
_space_group_name_Hall           '-P 2yac'
loop_
_space_group_symop_operation_xyz
'x, y, z'
'-x+1/2, y, -z+1/2'
'-x, -y, -z'
'x-1/2, -y, z-1/2'

_cell_length_a                   9.1493(14)
_cell_length_b                   10.1833(15)
_cell_length_c                   13.220(2)
_cell_angle_alpha                90
_cell_angle_beta                 108.244(3)
_cell_angle_gamma                90
_cell_volume                     1169.8(3)
_cell_formula_units_Z            4
_cell_measurement_reflns_used    2807
_cell_measurement_temperature    100(2)
_cell_measurement_theta_max      27.72
_cell_measurement_theta_min      2.58
_shelx_estimated_absorpt_T_max   0.972
_shelx_estimated_absorpt_T_min   0.945
_exptl_absorpt_coefficient_mu    0.378
_exptl_absorpt_correction_T_max  0.7456
_exptl_absorpt_correction_T_min  0.6381
_exptl_absorpt_correction_type   multi-scan
_exptl_absorpt_process_details   
'SADABS-2014/5 (Bruker,2014/5) was used for absorption correction. wR2(int) was 0.0329 before and 0.0249 after correction. The Ratio of minimum to maximum transmission is 0.8558. The \l/2 correction factor is 0.00150.'
_exptl_absorpt_special_details   ?
_exptl_crystal_colour            'clear white'
_exptl_crystal_colour_lustre     clear
_exptl_crystal_colour_primary    white
_exptl_crystal_density_diffrn    1.525
_exptl_crystal_density_meas      ?
_exptl_crystal_density_method    ?
_exptl_crystal_description       block
_exptl_crystal_F_000             560
_exptl_crystal_preparation       ?
_exptl_crystal_size_max          0.152
_exptl_crystal_size_mid          0.121
_exptl_crystal_size_min          0.076
_exptl_transmission_factor_max   ?
_exptl_transmission_factor_min   ?
_diffrn_reflns_av_R_equivalents  0.0157
_diffrn_reflns_av_unetI/netI     0.0210
_diffrn_reflns_Laue_measured_fraction_full 0.844
_diffrn_reflns_Laue_measured_fraction_max 0.843
_diffrn_reflns_limit_h_max       11
_diffrn_reflns_limit_h_min       -5
_diffrn_reflns_limit_k_max       13
_diffrn_reflns_limit_k_min       -10
_diffrn_reflns_limit_l_max       16
_diffrn_reflns_limit_l_min       -17
_diffrn_reflns_number            5501
_diffrn_reflns_point_group_measured_fraction_full 0.844
_diffrn_reflns_point_group_measured_fraction_max 0.843
_diffrn_reflns_theta_full        25.242
_diffrn_reflns_theta_max         27.810
_diffrn_reflns_theta_min         2.000
_diffrn_ambient_temperature      99.98
_diffrn_detector_area_resol_mean 8.333
_diffrn_measured_fraction_theta_full 0.844
_diffrn_measured_fraction_theta_max 0.843
_diffrn_measurement_device_type  'Bruker APEX-II CCD'
_diffrn_measurement_method       '\f and \w scans'
_diffrn_radiation_type           MoK\a
_diffrn_radiation_wavelength     0.71073
_diffrn_source                   'sealed tube'
_diffrn_standards_number         0
_reflns_Friedel_coverage         0.000
_reflns_Friedel_fraction_full    .
_reflns_Friedel_fraction_max     .
_reflns_number_gt                1954
_reflns_number_total             2335
_reflns_special_details          
;
 Reflections were merged by SHELXL according to the crystal
 class for the calculation of statistics and refinement.
 
 _reflns_Friedel_fraction is defined as the number of unique
 Friedel pairs measured divided by the number that would be
 possible theoretically, ignoring centric projections and
 systematic absences.
;
_reflns_threshold_expression     'I > 2\s(I)'
_computing_cell_refinement       'SAINT v8.34A (Bruker, 2013)'
_computing_data_collection       'COSMO (BrukerAXS)'
_computing_data_reduction        'SAINT v8.34A (Bruker, 2013)'
_computing_molecular_graphics    'Olex2 (Dolomanov et al., 2009)'
_computing_publication_material  'Olex2 (Dolomanov et al., 2009)'
_computing_structure_refinement  'ShelXL (Sheldrick, 2015)'
_computing_structure_solution    'ShelXS (Sheldrick, 2008)'
_refine_diff_density_max         0.502
_refine_diff_density_min         -0.305
_refine_diff_density_rms         0.051
_refine_ls_extinction_coef       .
_refine_ls_extinction_method     none
_refine_ls_goodness_of_fit_ref   1.059
_refine_ls_hydrogen_treatment    mixed
_refine_ls_matrix_type           full
_refine_ls_number_parameters     159
_refine_ls_number_reflns         2335
_refine_ls_number_restraints     0
_refine_ls_R_factor_all          0.0414
_refine_ls_R_factor_gt           0.0320
_refine_ls_restrained_S_all      1.059
_refine_ls_shift/su_max          0.000
_refine_ls_shift/su_mean         0.000
_refine_ls_structure_factor_coef Fsqd
_refine_ls_weighting_details     
'w=1/[\s^2^(Fo^2^)+(0.0413P)^2^+0.6704P] where P=(Fo^2^+2Fc^2^)/3'
_refine_ls_weighting_scheme      calc
_refine_ls_wR_factor_gt          0.0816
_refine_ls_wR_factor_ref         0.0869
_refine_special_details          ?
_olex2_refinement_description    
;
1. Fixed Uiso
 At 1.5 times of:
  All C(H,H,H) groups
2.a Idealised Me refined as rotating group:
 C1T(H1TA,H1TB,H1TC), C2T(H2TA,H2TB,H2TC), C3T(H3TA,H3TB,H3TC), C4T(H4TA,H4TB,
 H4TC)
;
_atom_sites_solution_hydrogens   mixed
_atom_sites_solution_primary     direct
_atom_sites_solution_secondary   difmap
loop_
_atom_site_label
_atom_site_type_symbol
_atom_site_fract_x
_atom_site_fract_y
_atom_site_fract_z
_atom_site_U_iso_or_equiv
_atom_site_adp_type
_atom_site_occupancy
_atom_site_site_symmetry_order
_atom_site_calc_flag
_atom_site_refinement_flags_posn
_atom_site_refinement_flags_adp
_atom_site_refinement_flags_occupancy
_atom_site_disorder_assembly
_atom_site_disorder_group
Cl1 Cl 0.73238(5) 0.21479(4) 0.02626(3) 0.02090(13) Uani 1 1 d . . . . .
Na1 Na 0.500000 0.500000 0.000000 0.0197(2) Uani 1 2 d S T P . .
Na2 Na 0.750000 0.41761(8) 0.250000 0.0187(2) Uani 1 2 d S T P . .
O1 O 0.48986(15) 0.38664(11) 0.15494(9) 0.0212(3) Uani 1 1 d . . . . .
O1C O 0.6694(2) 0.33686(15) -0.02336(11) 0.0511(5) Uani 1 1 d . . . . .
O2 O 0.71607(16) 0.59658(11) 0.12179(8) 0.0218(3) Uani 1 1 d . . . . .
O2C O 0.6113(2) 0.12199(17) 0.01186(14) 0.0491(5) Uani 1 1 d . . . . .
O3C O 0.84127(18) 0.16702(12) -0.02260(10) 0.0303(3) Uani 1 1 d . . . . .
O4C O 0.80692(18) 0.23808(14) 0.13781(10) 0.0334(4) Uani 1 1 d . . . . .
N1 N 0.27296(19) 0.26331(13) 0.12179(11) 0.0202(3) Uani 1 1 d . . . . .
N2 N 0.8855(2) 0.76483(14) 0.17300(11) 0.0263(4) Uani 1 1 d . . . . .
C1 C 0.4238(2) 0.27916(16) 0.14759(12) 0.0198(4) Uani 1 1 d . . . . .
H1 H 0.482(2) 0.1949(18) 0.1585(14) 0.018(5) Uiso 1 1 d . . . . .
C1T C 0.2044(3) 0.13250(18) 0.10962(15) 0.0290(5) Uani 1 1 d . . . . .
H1TA H 0.285868 0.066140 0.123165 0.044 Uiso 1 1 calc GR . . . .
H1TB H 0.134135 0.122183 0.036963 0.044 Uiso 1 1 calc GR . . . .
H1TC H 0.147258 0.121345 0.160552 0.044 Uiso 1 1 calc GR . . . .
C2 C 0.7462(2) 0.71518(16) 0.13113(12) 0.0204(4) Uani 1 1 d . . . . .
H2 H 0.667(3) 0.781(2) 0.1081(16) 0.027(6) Uiso 1 1 d . . . . .
C2T C 0.1680(2) 0.37503(17) 0.10168(14) 0.0250(4) Uani 1 1 d . . . . .
H2TA H 0.227437 0.456818 0.113031 0.038 Uiso 1 1 calc GR . . . .
H2TB H 0.106628 0.371698 0.150492 0.038 Uiso 1 1 calc GR . . . .
H2TC H 0.099567 0.371655 0.027996 0.038 Uiso 1 1 calc GR . . . .
C3T C 1.0211(3) 0.6807(2) 0.20963(16) 0.0387(6) Uani 1 1 d . . . . .
H3TA H 0.990666 0.588903 0.193425 0.058 Uiso 1 1 calc GR . . . .
H3TB H 1.068315 0.691154 0.286705 0.058 Uiso 1 1 calc GR . . . .
H3TC H 1.095416 0.705634 0.173360 0.058 Uiso 1 1 calc GR . . . .
C4T C 0.9103(4) 0.9061(2) 0.18694(17) 0.0482(7) Uani 1 1 d . . . . .
H4TA H 0.812263 0.952072 0.156431 0.072 Uiso 1 1 calc GR . . . .
H4TB H 0.983328 0.934598 0.150711 0.072 Uiso 1 1 calc GR . . . .
H4TC H 0.951997 0.926416 0.263047 0.072 Uiso 1 1 calc GR . . . .

loop_
_atom_site_aniso_label
_atom_site_aniso_U_11
_atom_site_aniso_U_22
_atom_site_aniso_U_33
_atom_site_aniso_U_23
_atom_site_aniso_U_13
_atom_site_aniso_U_12
Cl1 0.0203(3) 0.0226(2) 0.01808(19) -0.00247(13) 0.00345(16) 0.00216(14)
Na1 0.0207(6) 0.0198(4) 0.0147(4) 0.0011(3) 0.0002(4) -0.0020(3)
Na2 0.0164(6) 0.0205(4) 0.0166(4) 0.000 0.0014(4) 0.000
O1 0.0180(8) 0.0238(6) 0.0192(5) 0.0032(4) 0.0021(5) -0.0034(5)
O1C 0.0818(15) 0.0419(9) 0.0282(7) 0.0082(6) 0.0154(8) 0.0352(9)
O2 0.0242(8) 0.0228(6) 0.0160(5) -0.0005(4) 0.0031(5) -0.0055(5)
O2C 0.0367(12) 0.0547(10) 0.0611(10) -0.0247(8) 0.0230(9) -0.0216(8)
O3C 0.0291(9) 0.0325(7) 0.0331(7) -0.0074(5) 0.0153(6) -0.0002(6)
O4C 0.0345(10) 0.0424(8) 0.0167(6) -0.0067(5) -0.0015(6) 0.0086(6)
N1 0.0183(9) 0.0219(7) 0.0194(6) -0.0006(5) 0.0046(6) -0.0028(5)
N2 0.0296(11) 0.0278(8) 0.0183(7) 0.0005(5) 0.0030(6) -0.0109(6)
C1 0.0215(11) 0.0219(8) 0.0144(7) 0.0021(6) 0.0034(7) 0.0006(6)
C1T 0.0287(12) 0.0274(9) 0.0278(9) -0.0011(7) 0.0044(8) -0.0106(7)
C2 0.0235(11) 0.0229(8) 0.0138(7) 0.0015(6) 0.0042(7) 0.0007(7)
C2T 0.0199(11) 0.0300(9) 0.0250(8) 0.0007(7) 0.0068(7) 0.0021(7)
C3T 0.0225(13) 0.0614(14) 0.0269(9) 0.0128(9) 0.0001(9) -0.0076(10)
C4T 0.079(2) 0.0337(11) 0.0312(10) -0.0075(8) 0.0156(11) -0.0314(12)

_geom_special_details            
;
 All esds (except the esd in the dihedral angle between two l.s. planes)
 are estimated using the full covariance matrix.  The cell esds are taken
 into account individually in the estimation of esds in distances, angles
 and torsion angles; correlations between esds in cell parameters are only
 used when they are defined by crystal symmetry.  An approximate (isotropic)
 treatment of cell esds is used for estimating esds involving l.s. planes.
;
loop_
_geom_bond_atom_site_label_1
_geom_bond_atom_site_label_2
_geom_bond_distance
_geom_bond_site_symmetry_2
_geom_bond_publ_flag
Cl1 O1C 1.4391(14) . ?
Cl1 O2C 1.4227(17) . ?
Cl1 O3C 1.4315(16) . ?
Cl1 O4C 1.4375(12) . ?
Na1 Na2 3.4822(5) 3_665 ?
Na1 Na2 3.4822(5) . ?
Na1 O1 2.3782(12) 3_665 ?
Na1 O1 2.3782(12) . ?
Na1 O1C 2.3572(16) 3_665 ?
Na1 O1C 2.3572(16) . ?
Na1 O2 2.3398(12) 3_665 ?
Na1 O2 2.3398(12) . ?
Na2 O1 2.3390(13) . ?
Na2 O1 2.3390(13) 2_655 ?
Na2 O2 2.4416(13) . ?
Na2 O2 2.4416(13) 2_655 ?
Na2 O4C 2.5094(15) 2_655 ?
Na2 O4C 2.5094(15) . ?
O1 C1 1.239(2) . ?
O2 C2 1.236(2) . ?
N1 C1 1.323(3) . ?
N1 C1T 1.460(2) . ?
N1 C2T 1.458(2) . ?
N2 C2 1.322(2) . ?
N2 C3T 1.460(3) . ?
N2 C4T 1.459(2) . ?

loop_
_geom_angle_atom_site_label_1
_geom_angle_atom_site_label_2
_geom_angle_atom_site_label_3
_geom_angle
_geom_angle_site_symmetry_1
_geom_angle_site_symmetry_3
_geom_angle_publ_flag
O2C Cl1 O1C 109.20(12) . . ?
O2C Cl1 O3C 109.67(10) . . ?
O2C Cl1 O4C 110.26(10) . . ?
O3C Cl1 O1C 108.90(10) . . ?
O3C Cl1 O4C 110.20(9) . . ?
O4C Cl1 O1C 108.59(8) . . ?
Na2 Na1 Na2 180.00(3) 3_665 . ?
O1 Na1 Na2 138.01(3) . 3_665 ?
O1 Na1 Na2 138.01(3) 3_665 . ?
O1 Na1 Na2 41.99(3) . . ?
O1 Na1 Na2 41.99(3) 3_665 3_665 ?
O1 Na1 O1 180.0 3_665 . ?
O1C Na1 Na2 107.99(4) 3_665 . ?
O1C Na1 Na2 72.01(4) . . ?
O1C Na1 Na2 107.99(4) . 3_665 ?
O1C Na1 Na2 72.01(4) 3_665 3_665 ?
O1C Na1 O1 88.58(5) 3_665 3_665 ?
O1C Na1 O1 91.42(5) 3_665 . ?
O1C Na1 O1 88.58(5) . . ?
O1C Na1 O1 91.42(5) . 3_665 ?
O1C Na1 O1C 180.00(8) . 3_665 ?
O2 Na1 Na2 135.58(3) 3_665 . ?
O2 Na1 Na2 135.58(3) . 3_665 ?
O2 Na1 Na2 44.42(3) 3_665 3_665 ?
O2 Na1 Na2 44.42(3) . . ?
O2 Na1 O1 82.17(4) . . ?
O2 Na1 O1 97.83(4) 3_665 . ?
O2 Na1 O1 97.83(4) . 3_665 ?
O2 Na1 O1 82.17(4) 3_665 3_665 ?
O2 Na1 O1C 86.44(6) 3_665 3_665 ?
O2 Na1 O1C 93.56(6) 3_665 . ?
O2 Na1 O1C 93.56(6) . 3_665 ?
O2 Na1 O1C 86.44(6) . . ?
O2 Na1 O2 180.0 . 3_665 ?
Na1 Na2 Na1 152.12(3) 2_655 . ?
O1 Na2 Na1 142.94(3) 2_655 . ?
O1 Na2 Na1 142.94(3) . 2_655 ?
O1 Na2 Na1 42.86(3) 2_655 2_655 ?
O1 Na2 Na1 42.86(3) . . ?
O1 Na2 O1 164.50(7) . 2_655 ?
O1 Na2 O2 111.13(5) . 2_655 ?
O1 Na2 O2 80.84(4) 2_655 2_655 ?
O1 Na2 O2 111.13(5) 2_655 . ?
O1 Na2 O2 80.84(4) . . ?
O1 Na2 O4C 81.65(5) . 2_655 ?
O1 Na2 O4C 87.06(5) 2_655 2_655 ?
O1 Na2 O4C 81.65(5) 2_655 . ?
O1 Na2 O4C 87.06(5) . . ?
O2 Na2 Na1 112.46(4) . 2_655 ?
O2 Na2 Na1 112.46(4) 2_655 . ?
O2 Na2 Na1 42.12(3) 2_655 2_655 ?
O2 Na2 Na1 42.12(3) . . ?
O2 Na2 O2 83.43(6) . 2_655 ?
O2 Na2 O4C 97.95(4) 2_655 2_655 ?
O2 Na2 O4C 97.95(4) . . ?
O2 Na2 O4C 161.68(5) 2_655 . ?
O2 Na2 O4C 161.68(5) . 2_655 ?
O4C Na2 Na1 122.70(3) 2_655 . ?
O4C Na2 Na1 79.09(3) . . ?
O4C Na2 Na1 79.09(3) 2_655 2_655 ?
O4C Na2 Na1 122.70(3) . 2_655 ?
O4C Na2 O4C 86.47(8) 2_655 . ?
Na2 O1 Na1 95.15(5) . . ?
C1 O1 Na1 120.71(10) . . ?
C1 O1 Na2 123.41(11) . . ?
Cl1 O1C Na1 137.31(11) . . ?
Na1 O2 Na2 93.46(4) . . ?
C2 O2 Na1 126.38(11) . . ?
C2 O2 Na2 133.15(10) . . ?
Cl1 O4C Na2 127.37(8) . . ?
C1 N1 C1T 121.13(16) . . ?
C1 N1 C2T 121.70(15) . . ?
C2T N1 C1T 117.15(17) . . ?
C2 N2 C3T 121.52(15) . . ?
C2 N2 C4T 121.4(2) . . ?
C4T N2 C3T 117.02(19) . . ?
O1 C1 N1 124.87(16) . . ?
O2 C2 N2 124.83(17) . . ?

_shelx_res_file                  
;
TITL mo_3183_0m in P2/n
    mo_3183_0m.res
    created by SHELXL-2018/3 at 15:57:59 on 20-Jun-2020
CELL 0.71073 9.1493 10.1833 13.2199 90 108.2436 90
ZERR 4 0.0014 0.0015 0.002 0 0.0026 0
LATT 1
SYMM 0.5-X,+Y,0.5-Z
SFAC C H N O Na Cl
UNIT 24 56 8 24 4 4

L.S. 20
PLAN  1
SIZE 0.121 0.076 0.152
TEMP -173.17
BOND
fmap 2
acta
REM <olex2.extras>
REM <HklSrc "%.\\mo_3183_0m.hkl">
REM </olex2.extras>

WGHT    0.041300    0.670400
FVAR       0.15099
CL1   6    0.732381    0.214790    0.026259    11.00000    0.02030    0.02255 =
         0.01808   -0.00247    0.00345    0.00216
NA1   5    0.500000    0.500000    0.000000    10.50000    0.02068    0.01985 =
         0.01472    0.00107    0.00017   -0.00200
NA2   5    0.750000    0.417613    0.250000    10.50000    0.01637    0.02046 =
         0.01660    0.00000    0.00142    0.00000
O1    4    0.489863    0.386635    0.154943    11.00000    0.01804    0.02379 =
         0.01924    0.00316    0.00214   -0.00345
O1C   4    0.669375    0.336857   -0.023360    11.00000    0.08184    0.04195 =
         0.02817    0.00821    0.01535    0.03520
O2    4    0.716070    0.596584    0.121785    11.00000    0.02424    0.02279 =
         0.01605   -0.00049    0.00314   -0.00545
O2C   4    0.611328    0.121990    0.011864    11.00000    0.03673    0.05474 =
         0.06114   -0.02472    0.02302   -0.02163
O3C   4    0.841268    0.167020   -0.022599    11.00000    0.02909    0.03253 =
         0.03313   -0.00742    0.01533   -0.00023
O4C   4    0.806920    0.238076    0.137812    11.00000    0.03445    0.04237 =
         0.01668   -0.00667   -0.00152    0.00860
N1    3    0.272961    0.263307    0.121787    11.00000    0.01827    0.02194 =
         0.01938   -0.00065    0.00459   -0.00279
N2    3    0.885538    0.764831    0.173001    11.00000    0.02962    0.02781 =
         0.01827    0.00051    0.00296   -0.01092
C1    1    0.423766    0.279160    0.147590    11.00000    0.02151    0.02195 =
         0.01440    0.00208    0.00344    0.00064
H1    2    0.482111    0.194864    0.158536    11.00000    0.01827
C1T   1    0.204426    0.132499    0.109617    11.00000    0.02867    0.02744 =
         0.02780   -0.00112    0.00436   -0.01056
AFIX 137
H1TA  2    0.285868    0.066140    0.123165    11.00000   -1.50000
H1TB  2    0.134135    0.122183    0.036963    11.00000   -1.50000
H1TC  2    0.147258    0.121345    0.160552    11.00000   -1.50000
AFIX   0
C2    1    0.746155    0.715177    0.131134    11.00000    0.02351    0.02291 =
         0.01382    0.00152    0.00425    0.00066
H2    2    0.666851    0.781375    0.108070    11.00000    0.02708
C2T   1    0.168045    0.375031    0.101678    11.00000    0.01988    0.03001 =
         0.02499    0.00070    0.00682    0.00212
AFIX 137
H2TA  2    0.227437    0.456818    0.113031    11.00000   -1.50000
H2TB  2    0.106628    0.371698    0.150492    11.00000   -1.50000
H2TC  2    0.099567    0.371655    0.027996    11.00000   -1.50000
AFIX   0
C3T   1    1.021124    0.680720    0.209633    11.00000    0.02253    0.06135 =
         0.02686    0.01280    0.00009   -0.00764
AFIX 137
H3TA  2    0.990666    0.588903    0.193425    11.00000   -1.50000
H3TB  2    1.068315    0.691154    0.286705    11.00000   -1.50000
H3TC  2    1.095416    0.705634    0.173360    11.00000   -1.50000
AFIX   0
C4T   1    0.910314    0.906066    0.186941    11.00000    0.07874    0.03365 =
         0.03121   -0.00745    0.01556   -0.03144
AFIX 137
H4TA  2    0.812263    0.952072    0.156431    11.00000   -1.50000
H4TB  2    0.983328    0.934598    0.150711    11.00000   -1.50000
H4TC  2    0.951997    0.926416    0.263047    11.00000   -1.50000
AFIX   0
HKLF 4


REM  mo_3183_0m in P2/n
REM wR2 = 0.0869, GooF = S = 1.059, Restrained GooF = 1.059 for all data
REM R1 = 0.0320 for 1954 Fo > 4sig(Fo) and 0.0414 for all 2335 data
REM 159 parameters refined using 0 restraints

END

WGHT      0.0413      0.6704

REM Highest difference peak  0.502,  deepest hole -0.305,  1-sigma level  0.051
Q1    1   0.6087  0.2813 -0.0181  11.00000  0.05    0.50
;
_shelx_res_checksum              55075
_shelx_hkl_file                  
;
   0  -1   0   40.59    0.72
   0   1   0   40.47    0.72
   1  -1   0   11.83    0.22
   1   1   0   11.76    0.22
  -1   1   0   11.99    0.22
   2  -1   0    5.01    0.11
   2  -1   0    5.06    0.11
   2   1   0    4.97    0.10
   3   1   0   23.09    0.41
   4   1   0   93.17    1.62
   5   1   0    0.77    0.05
   0  -2   0  539.46    9.24
   0   2   0  532.59    9.25
  -1  -2   0   54.07    0.94
   1  -2   0   53.36    0.95
   1   2   0   54.77    0.94
   1   2   0   54.64    0.94
  -1   2   0   54.32    0.95
   2  -2   0  162.24    2.91
   2  -2   0  170.28    2.91
  -2   2   0  171.93    2.91
   2   2   0  169.67    2.91
   3  -2   0    2.62    0.08
   3  -2   0    2.90    0.09
  -3   2   0    2.76    0.08
   3   2   0    2.64    0.08
   4  -2   0    1.15    0.07
   4  -2   0    1.10    0.08
   4   2   0    1.03    0.06
   5  -2   0    0.09    0.05
   5   2   0    0.13    0.04
   6   2   0   20.88    0.39
   7   2   0    0.36    0.06
   0  -3   0   11.34    0.22
   0   3   0   11.14    0.22
   1  -3   0   42.76    0.76
  -1  -3   0   43.23    0.76
   1   3   0   42.54    0.76
  -1   3   0   43.33    0.76
   1   3   0   43.65    0.76
   2  -3   0   15.97    0.30
   2   3   0   15.51    0.29
  -2   3   0   15.85    0.30
   3  -3   0   26.55    0.48
  -3   3   0   26.54    0.48
   3   3   0   25.92    0.48
   4  -3   0   -0.01    0.05
   4  -3   0   -0.02    0.05
   4   3   0    0.10    0.04
  -4   3   0    0.04    0.04
   5  -3   0    0.86    0.07
   5  -3   0    0.75    0.07
   5   3   0    0.75    0.05
   6  -3   0    1.07    0.08
   6   3   0    1.00    0.07
   7   3   0   11.76    0.25
   8  -3   0    2.29    0.16
   8   3   0    2.42    0.13
   0  -4   0    4.42    0.12
   0   4   0    4.45    0.11
   1  -4   0   64.28    1.12
  -1  -4   0   62.95    1.11
   1   4   0   63.67    1.11
   1   4   0   62.47    1.12
  -1   4   0   64.13    1.12
   2  -4   0   10.49    0.23
  -2   4   0   10.73    0.22
   2   4   0   10.78    0.21
   2   4   0   10.41    0.21
   2   4   0   10.78    0.21
   3  -4   0   35.24    0.64
   3   4   0   34.67    0.63
  -3   4   0   34.83    0.63
   4  -4   0   19.20    0.38
   4   4   0   19.84    0.37
  -4   4   0   18.85    0.37
   5  -4   0   23.75    0.45
   5   4   0   23.07    0.44
   6  -4   0   15.84    0.34
   6   4   0   15.83    0.32
   7  -4   0   16.51    0.36
   7   4   0   17.08    0.34
   8  -4   0    3.11    0.18
   8   4   0    2.88    0.14
   9  -4   0    1.26    0.13
  10  -4   0    0.56    0.14
   0  -5   0   16.23    0.33
   0   5   0   16.89    0.32
  -1  -5   0    4.16    0.13
   1  -5   0    4.22    0.14
  -1   5   0    4.34    0.12
   1   5   0    4.06    0.12
  -2  -5   0   86.13    1.49
   2  -5   0   85.17    1.50
   2   5   0   82.43    1.49
  -2   5   0   85.72    1.49
   2   5   0   85.53    1.49
   2   5   0   84.55    1.49
   3  -5   0   26.79    0.50
   3   5   0   26.06    0.49
  -3   5   0   26.34    0.50
   3   5   0   26.44    0.49
   3   5   0   26.28    0.49
   4  -5   0   25.04    0.48
   4   5   0   25.81    0.47
  -4   5   0   24.50    0.48
   5  -5   0    3.23    0.15
   5   5   0    3.10    0.12
   6  -5   0    1.08    0.10
   6   5   0    1.00    0.08
   7  -5   0    0.50    0.10
   7   5   0    0.38    0.07
   8  -5   0    1.04    0.12
   8   5   0    1.24    0.10
   9  -5   0   -0.03    0.12
  10  -5   0    1.37    0.16
   0  -6   0   42.88    0.78
   0   6   0   43.30    0.78
   1  -6   0   29.83    0.56
  -1  -6   0   29.53    0.56
  -1   6   0   30.06    0.56
   1   6   0   29.91    0.55
  -2  -6   0   40.37    0.73
   2  -6   0   41.25    0.73
   2   6   0   39.49    0.73
  -2   6   0   40.16    0.73
   2   6   0   38.46    0.73
   3  -6   0   60.10    1.06
   3   6   0   58.85    1.05
   3   6   0   60.10    1.05
  -3   6   0   56.85    1.06
   4  -6   0    8.15    0.22
   4   6   0    8.30    0.20
   4   6   0    7.94    0.19
   5  -6   0   33.69    0.64
   5   6   0   32.36    0.62
   6  -6   0   32.25    0.63
   6   6   0   32.16    0.61
   7  -6   0    7.14    0.24
   7   6   0    6.96    0.20
   8  -6   0    1.51    0.14
   8   6   0    1.33    0.11
   9  -6   0    0.06    0.14
  10  -6   0    0.28    0.16
   0  -7   0    8.67    0.22
   0   7   0    8.50    0.21
  -1  -7   0   21.16    0.43
   1  -7   0   21.97    0.44
   1   7   0   21.93    0.43
  -1   7   0   22.00    0.43
   2  -7   0    0.02    0.09
   2   7   0    0.13    0.06
   2   7   0    0.12    0.06
  -2   7   0    0.08    0.07
   3  -7   0    0.81    0.10
  -3   7   0    0.87    0.09
   3   7   0    1.07    0.08
   3   7   0    0.91    0.08
   4  -7   0    3.45    0.19
   4   7   0    3.54    0.14
   4   7   0    3.77    0.14
   5  -7   0    0.05    0.11
   5   7   0   -0.01    0.07
   6  -7   0    3.86    0.21
   6   7   0    3.48    0.16
   7  -7   0    1.36    0.15
   7   7   0    1.85    0.12
   8  -7   0    1.93    0.16
   8   7   0    1.97    0.13
   9  -7   0    0.14    0.15
   0   8   0   21.21    0.43
   1  -8   0   37.69    0.72
   1   8   0   37.99    0.71
  -1   8   0   38.76    0.72
   2  -8   0    2.18    0.14
  -2   8   0    2.10    0.15
   2   8   0    2.58    0.13
   2   8   0    2.60    0.13
   3  -8   0   30.09    0.59
   3   8   0   28.58    0.56
   3   8   0   29.29    0.56
   4  -8   0    0.08    0.12
   4   8   0    0.18    0.08
   4   8   0    0.20    0.07
   5  -8   0   17.92    0.42
   5   8   0   18.32    0.38
   5   8   0   18.01    0.38
   6  -8   0    2.95    0.22
   6   8   0    2.62    0.16
   7  -8   0    0.58    0.15
   7   8   0    0.43    0.10
   8  -8   0    0.17    0.15
   8   8   0    0.03    0.11
   9  -8   0    0.32    0.17
   0   9   0   -0.04    0.08
   1   9   0    4.66    0.18
  -1   9   0    4.62    0.19
   2   9   0   11.80    0.28
   2   9   0   11.93    0.29
  -2   9   0   12.11    0.30
   3  -9   0    3.34    0.22
   3   9   0    3.74    0.16
   3   9   0    3.67    0.17
   4  -9   0    0.01    0.13
   4   9   0    0.31    0.09
   4   9   0    0.04    0.08
   5  -9   0    0.88    0.15
   5   9   0    1.11    0.11
   5   9   0    1.35    0.11
   6  -9   0    6.14    0.28
   6   9   0    7.10    0.23
   7  -9   0    0.84    0.17
   7   9   0    0.77    0.12
   8  -9   0    0.44    0.18
   8   9   0    0.09    0.12
   0  10   0   10.91    0.29
   1  10   0   21.83    0.47
  -1  10   0   22.47    0.47
   2  10   0    0.10    0.09
   2  10   0   -0.10    0.09
   3  10   0    6.53    0.22
   3  10   0    6.19    0.21
   4  10   0   13.45    0.33
   4  10   0   13.26    0.33
   5  10   0   11.71    0.31
   5  10   0   11.57    0.30
   6 -10   0    1.62    0.29
   6  10   0    1.70    0.14
   6  10   0    1.72    0.13
   7 -10   0    3.52    0.23
   7  10   0    4.03    0.22
   0  11   0   10.29    0.30
   1  11   0    0.11    0.11
   1  11   0    0.08    0.10
   2  11   0    2.89    0.20
   2  11   0    2.74    0.15
   3  11   0    0.59    0.12
   3  11   0    0.42    0.11
   4  11   0    7.00    0.25
   4  11   0    7.69    0.25
   5  11   0    1.02    0.14
   5  11   0    1.01    0.13
   6  11   0   -0.04    0.12
   6  11   0    0.28    0.12
   1  12   0    1.21    0.15
   1  12   0    1.09    0.13
   2  12   0    1.87    0.16
   2  12   0    1.77    0.15
   3  12   0    0.60    0.14
   3  12   0    0.25    0.12
   4  12   0    1.63    0.16
   4  12   0    1.35    0.15
   5  12   0    3.22    0.23
   0  13   0   -0.08    0.13
   1  13   0    0.89    0.15
   1  13   0    0.84    0.21
   2  13   0    0.05    0.15
   2  13   0   -0.06    0.13
   0   0  -1   -0.13    0.01
   0   0   1   -0.16    0.01
   0   0   1   -0.16    0.01
   0   0  -1   -0.18    0.01
   0   0   1   -0.17    0.01
   1   0   1    3.17    0.07
   1   0   1    3.29    0.07
  -1   0  -1    3.20    0.07
   2   0   1   -0.01    0.03
   2   0   1   -0.05    0.03
   2   0   1   -0.01    0.03
   3   0   1   82.80    1.44
   4   0   1   -0.05    0.04
   5   0   1    7.44    0.16
   6   0   1   -0.02    0.05
   7   0   1    1.70    0.09
   1  -1  -1   58.96    1.01
   1  -1  -1   56.29    1.01
  -1   1   1   58.78    1.01
   0  -1  -1   12.43    0.23
   0  -1   1   12.61    0.23
   0   1   1   12.52    0.22
   0   1   1   12.85    0.23
   0   1  -1   12.67    0.23
   0   1  -1   12.40    0.23
  -1  -1  -1   11.84    0.21
   1  -1   1   10.86    0.21
   1   1   1   11.38    0.21
   1   1   1   11.67    0.21
   1   1   1   11.68    0.21
  -1   1  -1   11.26    0.21
   2  -1   1    2.17    0.06
   2  -1   1    2.15    0.07
   2  -1   1    2.21    0.07
   2   1   1    2.22    0.06
  -2   1  -1    2.21    0.07
   3  -1   1   66.24    1.18
   3  -1   1   68.08    1.18
   3   1   1   68.66    1.18
   4  -1   1    9.64    0.20
   4  -1   1    9.82    0.20
   4   1   1   10.02    0.20
   5   1   1   10.87    0.22
   6  -1   1    0.67    0.06
   6   1   1    0.63    0.06
   4   2  -1    3.75    0.09
   3  -2  -1   12.88    0.25
   3  -2  -1   13.19    0.25
   3   2  -1   12.97    0.24
   2  -2  -1   27.38    0.50
   2  -2  -1   27.48    0.50
  -2   2   1   27.85    0.50
   1  -2  -1    3.80    0.10
   1   2  -1    3.76    0.09
  -1   2   1    3.85    0.09
   1   2  -1    3.88    0.09
   0  -2  -1    6.85    0.14
   0  -2   1    6.72    0.14
   0   2  -1    6.66    0.14
   0   2   1    7.04    0.14
   0   2  -1    6.97    0.14
   0   2   1    6.86    0.13
  -1  -2  -1   10.99    0.21
   1  -2   1   10.90    0.21
  -1   2  -1   10.82    0.21
   1   2   1   11.02    0.21
   1   2   1   10.65    0.21
   1   2   1   10.94    0.21
   2  -2   1   10.72    0.22
  -2   2  -1   11.20    0.21
   2   2   1   11.13    0.21
   3  -2   1    0.78    0.05
   3  -2   1    0.89    0.06
  -3   2  -1    0.89    0.05
   3   2   1    0.85    0.06
   4  -2   1   11.11    0.23
   4  -2   1   11.51    0.24
   4   2   1   11.73    0.23
   5  -2   1    3.91    0.13
   5  -2   1    3.50    0.12
   5   2   1    4.03    0.11
   6  -2   1    4.88    0.15
   6   2   1    4.86    0.14
   7   2   1   19.45    0.38
   8  -2   1   23.44    0.47
   8   2   1   23.30    0.46
   7   3  -1    0.08    0.06
   6  -3  -1    5.82    0.17
   6   3  -1    6.19    0.15
   5  -3  -1    0.20    0.06
   5   3  -1    0.27    0.04
   4  -3  -1   -0.02    0.05
   4  -3  -1    0.11    0.05
   4   3  -1    0.13    0.04
  -4   3   1    0.11    0.05
   3  -3  -1   83.88    1.45
   3  -3  -1   81.59    1.45
   3   3  -1   83.07    1.45
  -3   3   1   84.53    1.45
   2  -3  -1    7.36    0.16
  -2   3   1    7.32    0.15
   1  -3  -1    1.52    0.08
  -1  -3   1    1.56    0.07
   1   3  -1    1.72    0.06
  -1   3   1    1.59    0.07
   1   3  -1    1.73    0.06
   0  -3   1   -0.09    0.04
   0  -3  -1   -0.25    0.04
   0   3  -1   -0.05    0.03
   0   3   1   -0.16    0.03
  -1  -3  -1    2.61    0.08
   1  -3   1    2.48    0.09
   1   3   1    2.60    0.08
  -1   3  -1    2.59    0.08
   1   3   1    2.50    0.08
   1   3   1    2.72    0.08
   2  -3   1   47.86    0.85
   2   3   1   47.39    0.85
   2   3   1   49.04    0.85
   2   3   1   47.47    0.85
  -2   3  -1   49.41    0.86
   3  -3   1    6.93    0.16
   3   3   1    6.89    0.15
  -3   3  -1    6.82    0.16
   4  -3   1    0.08    0.07
   4  -3   1    0.05    0.06
   4   3   1    0.16    0.04
  -4   3  -1    0.09    0.05
   5  -3   1    0.71    0.07
   5   3   1    0.68    0.06
   6  -3   1    0.06    0.07
   6   3   1    0.20    0.06
   7  -3   1    0.62    0.10
   7   3   1    0.62    0.08
   8  -3   1   16.85    0.37
   8   3   1   16.87    0.35
   9  -3   1    3.38    0.19
  10  -3   1    7.25    0.26
   8   4  -1   20.39    0.41
   7  -4  -1    0.44    0.09
   7   4  -1    0.40    0.07
   6  -4  -1    7.31    0.20
   6   4  -1    7.41    0.18
   5  -4  -1    0.12    0.06
   5   4  -1    0.17    0.05
   4  -4  -1    4.57    0.14
   4   4  -1    3.82    0.12
  -4   4   1    4.13    0.13
   3  -4  -1    0.89    0.07
   3   4  -1    0.89    0.05
  -3   4   1    0.81    0.06
   2  -4  -1   11.09    0.23
   2   4  -1   11.11    0.22
  -2   4   1   10.98    0.23
   1  -4  -1    9.05    0.20
  -1  -4   1    9.22    0.19
   1   4  -1    9.24    0.19
  -1   4   1    9.36    0.19
   1   4  -1    9.46    0.19
   0  -4   1   31.90    0.58
   0  -4  -1   31.56    0.58
   0   4   1   31.81    0.58
   0   4  -1   32.71    0.58
  -1  -4  -1    2.66    0.10
   1  -4   1    2.55    0.10
   1   4   1    2.65    0.09
   1   4   1    2.86    0.08
  -1   4  -1    2.65    0.09
  -2  -4  -1   10.58    0.22
   2  -4   1   10.43    0.22
  -2   4  -1   10.54    0.22
   2   4   1   10.22    0.21
   2   4   1   10.54    0.21
   2   4   1   10.31    0.21
   3  -4   1    0.03    0.06
   3   4   1    0.06    0.05
  -3   4  -1    0.01    0.05
   3   4   1    0.07    0.04
   3   4   1    0.06    0.04
   4  -4   1   29.91    0.56
  -4   4  -1   29.02    0.55
   4   4   1   30.37    0.55
   5  -4   1   27.20    0.53
   5   4   1   28.28    0.52
   6  -4   1    1.84    0.11
   6   4   1    1.85    0.11
   7  -4   1    6.50    0.21
   7   4   1    6.21    0.18
   8  -4   1    1.01    0.12
   8   4   1    1.14    0.10
   9  -4   1    0.00    0.12
  10  -4   1    0.84    0.15
  10  -5  -1    3.39    0.23
   9  -5  -1    5.51    0.23
   8  -5  -1    1.49    0.13
   8   5  -1    1.46    0.10
   7  -5  -1   27.43    0.55
   7   5  -1   27.95    0.53
   6  -5  -1   -0.03    0.08
   6   5  -1   -0.02    0.06
   5  -5  -1   26.38    0.51
   5   5  -1   26.65    0.50
   4  -5  -1    0.87    0.08
   4   5  -1    1.05    0.07
  -4   5   1    0.87    0.07
   3  -5  -1    6.62    0.18
  -3   5   1    6.58    0.17
   3   5  -1    6.78    0.16
   2  -5  -1   -0.10    0.06
  -2   5   1    0.02    0.05
   2   5  -1   -0.03    0.04
   2   5  -1    0.06    0.05
  -1  -5   1    4.57    0.14
   1  -5  -1    5.16    0.14
   1   5  -1    4.48    0.13
  -1   5   1    4.95    0.13
   0  -5   1    0.65    0.07
   0  -5  -1    0.68    0.07
   0   5   1    0.60    0.05
   0   5  -1    0.59    0.05
  -1  -5  -1   61.07    1.08
   1  -5   1   61.68    1.09
  -1   5  -1   61.65    1.09
   1   5   1   60.48    1.08
   1   5   1   60.77    1.08
  -2  -5  -1   29.50    0.54
   2  -5   1   29.54    0.55
  -2   5  -1   30.02    0.55
   2   5   1   29.53    0.54
   2   5   1   28.65    0.54
   2   5   1   30.01    0.54
   3  -5   1   14.75    0.30
   3   5   1   14.24    0.29
  -3   5  -1   14.53    0.30
   3   5   1   14.51    0.29
   3   5   1   14.23    0.29
   4  -5   1   15.31    0.32
   4   5   1   15.97    0.31
  -4   5  -1   14.67    0.32
   5  -5   1    0.22    0.09
   5   5   1    0.43    0.06
   6  -5   1    2.98    0.17
   6   5   1    3.31    0.14
   7  -5   1    6.34    0.22
   7   5   1    6.34    0.19
   8  -5   1   -0.02    0.12
   8   5   1   -0.04    0.08
   9  -5   1    4.14    0.23
  10  -5   1    0.24    0.15
  10  -6  -1    1.12    0.16
   9  -6  -1    0.51    0.14
   8  -6  -1    5.68    0.23
   8   6  -1    5.95    0.19
   7  -6  -1    5.45    0.21
   7   6  -1    5.07    0.17
   6  -6  -1    0.59    0.11
   6   6  -1    0.56    0.08
   5  -6  -1    1.53    0.12
   5   6  -1    1.40    0.09
   4  -6  -1   17.50    0.37
   4   6  -1   17.46    0.35
   3  -6  -1    8.57    0.21
   3   6  -1    7.93    0.19
   3   6  -1    8.21    0.19
  -3   6   1    8.21    0.20
  -2  -6   1    1.94    0.12
   2  -6  -1    2.53    0.13
   2   6  -1    1.95    0.10
  -2   6   1    2.51    0.11
   2   6  -1    2.19    0.10
  -1  -6   1   20.06    0.39
   1  -6  -1   19.59    0.39
   1   6  -1   19.79    0.38
  -1   6   1   19.26    0.38
   0  -6   1    1.79    0.13
   0  -6  -1    2.45    0.13
   0   6   1    2.27    0.11
   0   6  -1    1.95    0.10
   1  -6   1   44.86    0.80
  -1  -6  -1   43.96    0.80
   1   6   1   43.60    0.79
   1   6   1   42.97    0.79
  -1   6  -1   43.51    0.80
  -2  -6  -1    1.42    0.09
   2  -6   1    1.54    0.10
   2   6   1    1.70    0.10
  -2   6  -1    1.57    0.11
   2   6   1    1.63    0.09
   3  -6   1    1.15    0.10
  -3   6  -1    1.02    0.08
   3   6   1    1.38    0.09
   3   6   1    1.12    0.08
   4  -6   1    0.98    0.10
   4   6   1    1.04    0.08
   4   6   1    0.92    0.07
   5  -6   1    0.08    0.10
   5   6   1    0.11    0.06
   6  -6   1    8.14    0.25
   6   6   1    7.82    0.21
   7  -6   1    0.29    0.12
   7   6   1    0.48    0.09
   8  -6   1   -0.02    0.12
   8   6   1    0.07    0.09
   9  -6   1    0.19    0.14
   9  -7  -1    0.21    0.15
   8  -7  -1    0.08    0.13
   8   7  -1   -0.04    0.09
   7  -7  -1    0.09    0.12
   7   7  -1    0.00    0.08
   6  -7  -1   14.41    0.35
   6   7  -1   14.74    0.32
   5  -7  -1   12.56    0.31
   5   7  -1   12.53    0.28
   4  -7  -1    1.94    0.13
   4   7  -1    1.83    0.12
   3  -7  -1    5.05    0.19
  -3   7   1    5.39    0.18
   3   7  -1    5.37    0.15
   3   7  -1    5.44    0.16
   2  -7  -1    1.88    0.11
  -2   7   1    2.08    0.12
   2   7  -1    1.88    0.11
   1  -7  -1    2.62    0.15
  -1  -7   1    2.45    0.15
  -1   7   1    2.63    0.13
   1   7  -1    2.62    0.12
   0  -7   1   10.36    0.25
   0  -7  -1   10.20    0.25
   0   7   1   10.38    0.24
   0   7  -1   10.66    0.24
  -1  -7  -1    0.25    0.08
   1  -7   1    0.09    0.09
   1   7   1    0.40    0.07
  -1   7  -1    0.18    0.06
   1   7   1    0.22    0.05
   2  -7   1    0.63    0.10
  -2   7  -1    0.68    0.08
   2   7   1    0.56    0.07
   2   7   1    0.54    0.07
   3  -7   1    4.27    0.18
  -3   7  -1    4.37    0.17
   3   7   1    4.15    0.15
   3   7   1    4.40    0.15
   4  -7   1   10.54    0.28
   4   7   1   10.70    0.25
   4   7   1   11.12    0.25
   5  -7   1   26.71    0.53
   5   7   1   25.33    0.51
   6  -7   1    0.32    0.13
   6   7   1    0.31    0.08
   7  -7   1    0.23    0.13
   7   7   1    0.11    0.09
   8  -7   1    1.57    0.16
   8   7   1    1.27    0.12
   9  -7   1    7.94    0.31
   9  -8  -1    0.27    0.17
   8  -8  -1    2.17    0.18
   8   8  -1    2.22    0.14
   7  -8  -1    3.30    0.22
   7   8  -1    3.13    0.17
   6  -8  -1    2.14    0.16
   6   8  -1    2.16    0.12
   5  -8  -1    0.37    0.12
   5   8  -1    0.17    0.08
   4  -8  -1   10.42    0.29
   4   8  -1   10.31    0.25
   4   8  -1   10.63    0.25
   3  -8  -1   21.33    0.45
   3   8  -1   20.69    0.42
   3   8  -1   20.84    0.42
   2  -8  -1   34.80    0.67
   2   8  -1   34.99    0.65
  -2   8   1   34.39    0.66
   1  -8  -1    0.43    0.11
   1   8  -1    0.41    0.08
  -1   8   1    0.55    0.08
   0   8  -1    2.87    0.14
   0   8   1    3.04    0.15
   1  -8   1    8.45    0.26
   1   8   1    8.89    0.23
  -1   8  -1    8.83    0.23
   1   8   1    8.82    0.22
   2  -8   1    1.89    0.14
   2   8   1    2.02    0.12
  -2   8  -1    1.99    0.12
   2   8   1    2.11    0.13
   3  -8   1    0.74    0.12
   3   8   1    0.59    0.08
   3   8   1    0.87    0.09
   4  -8   1    1.97    0.15
   4   8   1    1.91    0.14
   4   8   1    2.31    0.14
   5  -8   1    1.03    0.14
   5   8   1    1.08    0.10
   5   8   1    1.04    0.10
   6  -8   1    5.21    0.25
   6   8   1    5.03    0.20
   6   8   1    5.26    0.19
   7  -8   1    0.62    0.15
   7   8   1    0.73    0.11
   8  -8   1    3.68    0.26
   8   8   1    3.77    0.20
   8  -9  -1    1.36    0.19
   8   9  -1    1.09    0.13
   7  -9  -1    0.16    0.16
   7   9  -1    0.20    0.10
   6  -9  -1    1.58    0.17
   6   9  -1    1.61    0.12
   5  -9  -1   -0.15    0.13
   5   9  -1    0.09    0.09
   5   9  -1   -0.01    0.08
   4  -9  -1   -0.21    0.13
   4   9  -1    0.16    0.09
   4   9  -1    0.20    0.08
   3  -9  -1    5.47    0.24
   3   9  -1    5.91    0.19
   3   9  -1    5.85    0.19
   2   9  -1    0.87    0.10
  -2   9   1    0.65    0.10
   1   9  -1    0.06    0.08
  -1   9   1   -0.01    0.08
   0   9  -1    2.49    0.16
   0   9   1    2.39    0.16
  -1   9  -1    4.91    0.20
   1   9   1    4.87    0.17
   1   9   1    5.05    0.19
   2   9   1    0.26    0.09
   2   9   1    0.23    0.08
  -2   9  -1    0.14    0.10
   3   9   1   22.60    0.47
   3   9   1   23.03    0.47
   4  -9   1   -0.20    0.13
   4   9   1   -0.01    0.09
   4   9   1    0.02    0.09
   5  -9   1    0.32    0.14
   5   9   1    0.14    0.09
   5   9   1    0.19    0.09
   6  -9   1    0.69    0.16
   6   9   1    0.59    0.11
   6   9   1    0.57    0.11
   7  -9   1    0.10    0.16
   7   9   1    0.05    0.11
   8  -9   1    0.21    0.18
   8   9   1    0.05    0.13
   7 -10  -1    0.64    0.19
   7  10  -1    0.70    0.13
   6 -10  -1    3.79    0.27
   6  10  -1    3.50    0.20
   5  10  -1    8.87    0.26
   5  10  -1    9.58    0.27
   4  10  -1    3.30    0.18
   4  10  -1    3.31    0.18
   3  10  -1    3.92    0.18
   3  10  -1    3.90    0.18
   2  10  -1   21.31    0.45
   1  10  -1   13.93    0.33
  -1  10   1   13.86    0.34
   0  10   1   -0.07    0.08
   0  10   1    0.08    0.09
   0  10  -1    0.04    0.10
   1  10   1   -0.08    0.09
  -1  10  -1   -0.03    0.10
   1  10   1    0.06    0.10
   2  10   1    0.17    0.10
   2  10   1    0.07    0.09
   3  10   1    1.75    0.12
   3  10   1    2.22    0.14
   4  10   1   -0.07    0.10
   4  10   1   -0.02    0.10
   5  10   1    0.50    0.11
   5  10   1    0.58    0.11
   6  10   1    0.12    0.11
   6  10   1    0.13    0.11
   7  10   1    0.62    0.12
   7  10   1    0.40    0.13
   6  11  -1   -0.18    0.11
   6  11  -1   -0.14    0.12
   5  11  -1    1.69    0.14
   5  11  -1    1.59    0.14
   4  11  -1    0.59    0.12
   4  11  -1    0.47    0.12
   3  11  -1    0.94    0.13
   3  11  -1    0.94    0.12
   2  11  -1    0.20    0.11
   2  11  -1    0.02    0.10
   1  11  -1    7.89    0.26
   0  11   1    0.19    0.10
   0  11  -1    0.10    0.11
   0  11   1    0.28    0.12
   1  11   1    0.67    0.13
   1  11   1    0.71    0.11
   2  11   1    5.25    0.23
   2  11   1    5.08    0.21
   3  11   1    0.97    0.13
   3  11   1    1.01    0.13
   4  11   1    3.14    0.21
   4  11   1    3.01    0.21
   5  11   1    0.15    0.12
   5  11   1    0.27    0.12
   6  11   1    2.00    0.16
   6  11   1    1.87    0.16
   5  12  -1    0.24    0.13
   5  12  -1    0.13    0.14
   4  12  -1    0.14    0.12
   4  12  -1   -0.04    0.12
   3  12  -1    0.98    0.14
   3  12  -1    0.86    0.14
   2  12  -1    0.01    0.12
   2  12  -1    0.02    0.11
   1  12  -1    0.31    0.13
  -1  12   1    0.49    0.12
   0  12   1    0.00    0.11
   0  12  -1    0.01    0.14
   1  12   1    1.19    0.15
   1  12   1    1.23    0.14
   2  12   1    0.00    0.12
   2  12   1    0.15    0.13
   3  12   1    0.08    0.13
   3  12   1   -0.01    0.12
   4  12   1    0.51    0.14
   4  12   1    0.40    0.14
   2  13  -1    0.67    0.16
  -2  13   1    0.35    0.14
   2  13  -1    0.58    0.14
   1  13  -1    0.61    0.16
  -1  13   1    0.47    0.13
   1  13  -1    0.31    0.14
   0  13   1    0.97    0.15
   1  13   1    1.50    0.16
   2  13   1    1.23    0.17
   2  13   1    1.26    0.16
   0   0  -2  141.37    2.38
   0   0  -2  136.47    2.38
   0   0   2  136.35    2.38
   0   0   2  137.88    2.38
  -1   0  -2    0.01    0.03
   1   0   2    0.03    0.03
   1   0   2   -0.01    0.03
   1   0   2   -0.02    0.03
   2   0   2   72.48    1.25
   2   0   2   72.07    1.25
   2   0   2   71.27    1.25
  -2   0  -2   71.98    1.25
  -3   0  -2   -0.03    0.03
   3   0   2    0.00    0.03
   3   0   2   -0.03    0.04
   4   0   2   17.77    0.33
   4   0   2   17.31    0.34
   5   0   2    0.09    0.05
   6   0   2    0.21    0.06
   7   0   2   -0.06    0.07
   8   0   2    1.63    0.11
   1  -1  -2   59.02    1.02
   1  -1  -2   58.18    1.02
  -1   1   2   59.10    1.02
   0  -1   2   18.96    0.33
   0  -1  -2   18.42    0.34
   0   1  -2   18.32    0.33
   0   1   2   18.84    0.33
   0   1   2   18.85    0.34
  -1  -1  -2  421.95    7.38
   1  -1   2  432.23    7.37
  -1   1  -2  431.16    7.39
   1   1   2  433.13    7.38
   1   1   2  429.05    7.38
   1   1   2  418.86    7.37
   2  -1   2    5.77    0.12
  -2  -1  -2    5.73    0.12
   2  -1   2    5.36    0.14
   2   1   2    5.77    0.12
  -2   1  -2    5.56    0.12
   2   1   2    5.78    0.12
   3  -1   2   37.25    0.66
   3  -1   2   36.21    0.66
   3   1   2   36.89    0.66
  -3   1  -2   37.68    0.66
   3   1   2   37.14    0.66
   3   1   2   37.73    0.66
   4  -1   2    0.20    0.05
   4  -1   2    0.06    0.04
   4   1   2    0.23    0.04
   4   1   2    0.16    0.04
   5  -1   2    7.55    0.17
   5  -1   2    7.27    0.18
   5   1   2    7.54    0.17
   6  -1   2    5.74    0.17
   6  -1   2    5.99    0.16
   6   1   2    5.91    0.16
   7  -1   2    5.54    0.17
   7   1   2    5.38    0.17
   8   1   2    0.54    0.09
   3  -2  -2   76.74    1.35
   3  -2  -2   78.50    1.35
   2  -2  -2  343.14    5.87
   2  -2  -2  338.26    5.86
  -2   2   2  340.62    5.87
   1  -2  -2  106.15    1.87
   1   2  -2  109.50    1.86
  -1   2   2  107.56    1.87
  -1   2   2  108.34    1.86
   0  -2   2   30.80    0.56
   0  -2  -2   31.92    0.56
   0   2   2   31.72    0.55
   0   2  -2   30.58    0.56
   0   2   2   31.82    0.56
   1  -2   2   71.27    1.26
  -1  -2  -2   74.53    1.26
   1   2   2   71.47    1.26
   1   2   2   72.05    1.26
   1   2   2   70.18    1.26
  -1   2  -2   73.80    1.26
   2  -2   2   37.94    0.69
  -2  -2  -2   39.24    0.68
   2   2   2   37.96    0.68
  -2   2  -2   39.27    0.69
   2   2   2   38.67    0.68
   2   2   2   38.19    0.68
   3  -2   2   42.92    0.76
   3   2   2   42.48    0.76
   3   2   2   41.29    0.75
  -3   2  -2   43.52    0.76
   4  -2   2    0.80    0.07
   4  -2   2    0.56    0.06
   4   2   2    0.76    0.05
  -4   2  -2    0.73    0.06
   5  -2   2    0.88    0.08
   5   2   2    1.01    0.06
   6  -2   2   10.77    0.25
   6   2   2   10.86    0.24
   7  -2   2   13.82    0.31
   7   2   2   14.39    0.30
   8  -2   2    0.04    0.10
   8   2   2    0.15    0.08
   5  -3  -2   19.44    0.38
   5   3  -2   20.12    0.37
   4  -3  -2   13.88    0.27
   4  -3  -2   14.24    0.27
   4   3  -2   12.16    0.25
   3  -3  -2    6.40    0.15
   3  -3  -2    6.37    0.15
  -3   3   2    6.35    0.14
   2  -3  -2    7.73    0.17
  -2   3   2    7.77    0.16
  -1  -3   2   37.44    0.67
   1  -3  -2   37.92    0.67
  -1   3   2   37.88    0.66
   1   3  -2   37.53    0.67
  -1   3   2   37.54    0.67
   1   3  -2   38.09    0.67
   0  -3  -2  128.91    2.24
   0  -3   2  130.58    2.24
   0   3   2  129.99    2.24
   0   3   2  127.34    2.24
   0   3  -2  128.83    2.24
  -1  -3  -2   44.15    0.78
   1  -3   2   44.17    0.78
   1   3   2   43.77    0.78
  -1   3  -2   45.20    0.78
   1   3   2   43.02    0.78
  -2  -3  -2    0.01    0.04
   2  -3   2    0.01    0.05
   2   3   2    0.06    0.04
   2   3   2   -0.06    0.04
   2   3   2    0.02    0.04
  -2   3  -2    0.02    0.04
   3  -3   2  143.58    2.48
   3   3   2  139.08    2.47
   3   3   2  141.44    2.48
   3   3   2  145.00    2.48
  -3   3  -2  144.58    2.48
   4  -3   2   26.79    0.49
  -4   3  -2   25.27    0.48
   4   3   2   25.55    0.48
   5  -3   2   16.33    0.34
   5   3   2   16.18    0.32
   6  -3   2    0.69    0.09
   6   3   2    0.54    0.07
   7  -3   2   39.42    0.74
   7   3   2   39.11    0.72
   8  -3   2   12.41    0.31
   8   3   2   12.64    0.29
   9  -3   2    8.59    0.26
  10  -3   2   -0.02    0.13
   7  -4  -2    2.55    0.15
   7   4  -2    2.90    0.12
   6  -4  -2    9.67    0.24
   6   4  -2   10.62    0.22
   5  -4  -2    3.37    0.13
   5   4  -2    3.03    0.10
   4  -4  -2  198.81    3.70
   4  -4  -2  218.65    3.70
   4   4  -2  224.16    3.69
  -4   4   2  212.80    3.70
   3  -4  -2    5.94    0.15
  -3   4   2    5.91    0.14
   2  -4  -2   49.93    0.87
  -2   4   2   48.57    0.87
   2   4  -2   49.01    0.86
   2   4  -2   47.96    0.86
   1  -4  -2   11.31    0.23
  -1  -4   2   11.60    0.23
   1   4  -2   11.38    0.22
   1   4  -2   11.36    0.23
  -1   4   2   10.88    0.23
   0  -4   2    0.28    0.05
   0  -4  -2    0.23    0.05
   0   4   2    0.24    0.04
   0   4  -2    0.30    0.04
   0   4   2    0.39    0.05
  -1  -4  -2    0.29    0.05
   1  -4   2    0.36    0.06
   1   4   2    0.35    0.05
  -1   4  -2    0.34    0.05
   1   4   2    0.30    0.04
  -2  -4  -2   68.12    1.17
   2  -4   2   66.94    1.18
  -2   4  -2   67.29    1.18
   2   4   2   65.62    1.17
   2   4   2   65.68    1.17
   2   4   2   66.29    1.17
   3  -4   2    0.42    0.07
   3   4   2    0.44    0.05
  -3   4  -2    0.48    0.06
   3   4   2    0.53    0.06
   3   4   2    0.40    0.05
   4  -4   2   17.45    0.35
   4   4   2   17.02    0.34
   4   4   2   17.57    0.34
  -4   4  -2   17.04    0.35
   4   4   2   16.77    0.34
   5  -4   2    1.11    0.09
   5   4   2    1.00    0.07
   6  -4   2    0.12    0.09
   6   4   2    0.11    0.07
   7  -4   2    2.18    0.13
   7   4   2    2.09    0.14
   8  -4   2    0.73    0.12
   8   4   2    0.88    0.10
   9  -4   2    1.35    0.14
  10  -4   2    1.20    0.16
   9  -5  -2    0.02    0.11
   8  -5  -2    8.27    0.25
   8   5  -2    8.58    0.22
   7  -5  -2   -0.05    0.09
   7   5  -2    0.00    0.06
   6  -5  -2    1.75    0.11
   6   5  -2    1.88    0.10
   5  -5  -2   13.99    0.31
   5   5  -2   14.79    0.29
   4  -5  -2    0.21    0.07
  -4   5   2    0.12    0.06
   4   5  -2    0.19    0.05
   3  -5  -2    4.96    0.15
  -3   5   2    4.83    0.14
   2  -5  -2    4.04    0.13
   2   5  -2    3.67    0.11
  -2   5   2    3.84    0.12
   2   5  -2    3.84    0.11
   1  -5  -2    9.31    0.22
  -1  -5   2    9.49    0.21
  -1   5   2    9.64    0.21
   1   5  -2    9.41    0.20
   0  -5   2    0.65    0.07
   0  -5  -2    0.69    0.07
   0   5   2    0.62    0.06
   0   5   2    0.65    0.05
   0   5  -2    0.73    0.06
   1  -5   2   -0.05    0.06
  -1  -5  -2   -0.11    0.06
   1   5   2   -0.02    0.05
   1   5   2   -0.10    0.04
  -1   5  -2    0.02    0.05
  -2  -5  -2   42.92    0.77
   2  -5   2   42.94    0.77
   2   5   2   41.38    0.77
  -2   5  -2   42.43    0.77
   2   5   2   42.68    0.77
   3  -5   2    9.80    0.23
   3   5   2    9.85    0.21
   3   5   2    9.83    0.22
  -3   5  -2    9.88    0.23
   3   5   2    9.64    0.22
   4  -5   2    7.14    0.20
   4   5   2    7.24    0.17
   4   5   2    7.03    0.18
  -4   5  -2    6.73    0.19
   5  -5   2    1.53    0.12
   5   5   2    1.60    0.11
   5   5   2    1.63    0.09
   6  -5   2   12.98    0.31
   6   5   2   12.63    0.28
   7  -5   2    5.57    0.22
   7   5   2    5.38    0.19
   8  -5   2    0.54    0.13
   8   5   2    0.49    0.10
   9  -5   2    1.01    0.15
  10  -5   2    0.46    0.16
  10  -6  -2    0.13    0.15
   9  -6  -2    0.13    0.13
   8  -6  -2    0.43    0.12
   8   6  -2    0.35    0.09
   7  -6  -2    4.94    0.20
   7   6  -2    4.60    0.16
   6  -6  -2    2.69    0.17
   6   6  -2    2.57    0.13
   5  -6  -2    3.69    0.17
   5   6  -2    3.69    0.13
   4  -6  -2    0.06    0.08
   4   6  -2    0.03    0.05
   3  -6  -2   54.34    0.96
   3   6  -2   52.07    0.98
   3   6  -2   53.35    0.95
  -3   6   2   52.49    0.96
  -2  -6   2    8.79    0.21
   2  -6  -2    8.99    0.22
   2   6  -2    8.74    0.20
   2   6  -2    9.32    0.20
  -2   6   2    9.11    0.21
  -1  -6   2   11.44    0.25
   1  -6  -2   11.77    0.26
  -1   6   2   11.54    0.25
   1   6  -2   11.32    0.24
   0  -6  -2   56.76    1.02
   0  -6   2   56.70    1.02
   0   6   2   56.95    1.02
   0   6  -2   57.24    1.02
   0   6   2   55.87    1.01
   1  -6   2   15.30    0.32
  -1  -6  -2   14.83    0.31
   1   6   2   14.85    0.31
   1   6   2   14.78    0.30
  -1   6  -2   14.96    0.31
   2  -6   2    9.56    0.23
  -2  -6  -2    9.17    0.22
  -2   6  -2    9.38    0.22
   2   6   2    9.39    0.21
   2   6   2    9.57    0.22
   3  -6   2   11.23    0.27
   3   6   2   11.23    0.24
   3   6   2   10.96    0.24
  -3   6  -2   10.64    0.26
   4  -6   2    0.37    0.10
   4   6   2    0.30    0.07
   4   6   2    0.39    0.07
   5  -6   2   17.63    0.39
   5   6   2   17.48    0.36
   5   6   2   17.65    0.37
   6  -6   2    0.77    0.12
   6   6   2    0.78    0.09
   7  -6   2    0.00    0.12
   7   6   2   -0.02    0.08
   8  -6   2    0.46    0.14
   8   6   2    0.36    0.10
   9  -6   2    9.60    0.32
   9   6   2   10.19    0.33
  10  -7  -2    2.07    0.19
   9  -7  -2    1.12    0.16
   8  -7  -2    4.45    0.23
   8   7  -2    4.82    0.19
   7  -7  -2    2.57    0.16
   7   7  -2    2.49    0.15
   6  -7  -2    2.90    0.18
   6   7  -2    3.25    0.15
   5  -7  -2   11.04    0.29
   5   7  -2   10.61    0.25
   4  -7  -2   64.12    1.15
   4   7  -2   62.42    1.13
   3  -7  -2    0.27    0.09
  -3   7   2    0.32    0.07
   3   7  -2    0.24    0.06
   2  -7  -2   22.19    0.45
  -2   7   2   22.42    0.44
   2   7  -2   22.21    0.43
   1  -7  -2    9.42    0.24
  -1   7   2    9.74    0.23
   1   7  -2    9.44    0.22
   0  -7  -2   31.15    0.60
   0  -7   2   31.85    0.60
   0   7   2   31.73    0.59
   0   7   2   30.78    0.58
   0   7  -2   31.58    0.59
  -1  -7  -2    0.07    0.09
   1  -7   2   -0.02    0.09
   1   7   2    0.01    0.06
  -1   7  -2   -0.09    0.06
   1   7   2    0.14    0.06
   2  -7   2   12.13    0.29
  -2   7  -2   12.09    0.28
   2   7   2   11.87    0.26
   2   7   2   11.90    0.27
   3  -7   2   24.44    0.49
  -3   7  -2   23.99    0.48
   3   7   2   24.26    0.47
   3   7   2   23.08    0.47
   4  -7   2   27.78    0.55
   4   7   2   26.38    0.53
   4   7   2   27.39    0.53
   5  -7   2    0.41    0.12
   5   7   2    0.49    0.08
   5   7   2    0.52    0.08
   6  -7   2    3.66    0.22
   6   7   2    3.67    0.17
   6   7   2    3.66    0.17
   7  -7   2    0.01    0.14
   7   7   2    0.02    0.09
   8  -7   2    3.83    0.25
   8   7   2    3.59    0.20
   9  -7   2    1.00    0.18
   9   7   2    0.83    0.14
   9  -8  -2    0.07    0.16
   8  -8  -2    1.79    0.17
   8   8  -2    1.70    0.13
   7  -8  -2    3.92    0.23
   7   8  -2    3.94    0.18
   6  -8  -2    0.13    0.13
   6   8  -2    0.15    0.09
   5  -8  -2    8.04    0.26
   5   8  -2    8.20    0.22
   4  -8  -2    0.39    0.12
   4   8  -2    0.57    0.08
   4   8  -2    0.61    0.08
   3  -8  -2    8.30    0.24
   3   8  -2    7.65    0.21
   2  -8  -2    1.39    0.12
  -2   8   2    1.33    0.10
   2   8  -2    1.15    0.09
   1  -8  -2   29.71    0.58
  -1   8   2   30.04    0.57
   1   8  -2   29.10    0.57
   0   8   2    1.90    0.14
   0   8  -2    1.70    0.11
   0   8   2    1.65    0.09
   1   8   2   20.47    0.42
  -1   8  -2   20.99    0.43
   1   8   2   20.75    0.42
   2  -8   2    2.03    0.14
   2   8   2    2.44    0.13
   2   8   2    2.54    0.14
  -2   8  -2    2.66    0.16
   3  -8   2   24.93    0.51
   3   8   2   24.51    0.49
   3   8   2   24.81    0.49
   4  -8   2    3.33    0.21
   4   8   2    3.27    0.16
   4   8   2    3.30    0.16
   5  -8   2    8.44    0.28
   5   8   2    8.56    0.24
   5   8   2    8.24    0.23
   6  -8   2    0.67    0.15
   6   8   2    0.80    0.11
   6   8   2    0.72    0.10
   7  -8   2   10.18    0.34
   7   8   2   10.82    0.29
   8  -8   2    0.35    0.17
   8   8   2   -0.15    0.11
   8  -9  -2    0.14    0.17
   8   9  -2    0.02    0.11
   7  -9  -2   -0.30    0.15
   7   9  -2   -0.02    0.10
   6  -9  -2    2.94    0.19
   6   9  -2    3.42    0.18
   5  -9  -2    0.65    0.14
   5   9  -2    0.59    0.09
   5   9  -2    0.71    0.10
   4  -9  -2    8.91    0.29
   4   9  -2    9.31    0.24
   4   9  -2    9.61    0.25
   3  -9  -2    0.12    0.13
   3   9  -2    0.28    0.08
   2   9  -2   17.36    0.37
  -2   9   2   17.42    0.46
  -1   9   2    0.26    0.09
  -1   9   2    0.22    0.08
   1   9  -2    0.32    0.09
   0   9   2    2.98    0.15
   0   9   2    2.96    0.17
   0   9  -2    3.25    0.17
   1   9   2    0.47    0.08
   1   9   2    0.58    0.09
  -1   9  -2    0.43    0.10
   2   9   2    8.21    0.24
  -2   9  -2    8.60    0.25
   2   9   2    8.28    0.23
   3   9   2    1.40    0.12
   3   9   2    1.47    0.11
   4   9   2    0.31    0.09
   4   9   2    0.21    0.09
   5  -9   2    0.15    0.15
   5   9   2    0.04    0.09
   5   9   2    0.12    0.09
   6  -9   2   10.28    0.35
   6   9   2   10.86    0.30
   6   9   2   10.86    0.29
   7  -9   2    0.04    0.17
   7   9   2    0.18    0.12
   7 -10  -2    4.34    0.29
   7  10  -2    4.45    0.22
   6 -10  -2    0.05    0.16
   6  10  -2    0.20    0.10
   6  10  -2    0.17    0.11
   5 -10  -2    2.22    0.19
   5  10  -2    1.92    0.13
   5  10  -2    1.89    0.13
   4  10  -2    0.14    0.09
   4  10  -2    0.08    0.09
   3  10  -2    0.64    0.10
   2  10  -2    0.09    0.09
   1  10  -2    5.46    0.21
  -1  10   2    5.60    0.23
  -1  10   2    5.70    0.19
   0  10  -2    0.56    0.11
   0  10   2    0.83    0.10
   0  10   2    0.70    0.11
  -1  10  -2   -0.04    0.10
   1  10   2    0.11    0.09
   1  10   2    0.11    0.10
   2  10   2    1.32    0.13
   2  10   2    1.55    0.12
   3  10   2    1.17    0.12
   3  10   2    0.98    0.12
   4  10   2    9.28    0.27
   4  10   2    9.89    0.28
   5  10   2   -0.07    0.11
   5  10   2    0.19    0.11
   6  10   2    1.94    0.15
   6  10   2    1.84    0.15
   7  10   2    0.16    0.13
   6  11  -2    0.20    0.12
   6  11  -2    0.23    0.12
   5  11  -2    4.84    0.22
   5  11  -2    4.71    0.22
   4  11  -2    1.25    0.13
   4  11  -2    1.47    0.13
   3  11  -2    8.23    0.26
   3  11  -2    8.13    0.26
  -2  11   2    0.15    0.10
   2  11  -2    0.01    0.10
  -1  11   2    0.66    0.11
   1  11  -2    0.60    0.12
   0  11  -2    2.45    0.16
   0  11   2    2.42    0.14
   0  11   2    2.46    0.16
   1  11   2    4.19    0.22
   1  11   2    4.67    0.20
   2  11   2    0.13    0.11
   2  11   2    0.02    0.10
   3  11   2    0.07    0.12
   3  11   2    0.25    0.11
   4  11   2    1.13    0.14
   4  11   2    1.23    0.14
   5  11   2    7.48    0.28
   5  11   2    7.76    0.27
   5  12  -2    1.03    0.14
   5  12  -2    0.67    0.14
   4  12  -2    0.21    0.13
   4  12  -2    0.06    0.13
   3  12  -2    3.47    0.22
   3  12  -2    3.43    0.22
  -3  12   2    3.42    0.21
   2  12  -2    3.28    0.22
  -2  12   2    2.78    0.16
  -1  12   2    0.73    0.12
   1  12  -2    0.66    0.14
   0  12   2    3.14    0.20
   0  12  -2    2.39    0.18
   1  12   2    0.23    0.12
   1  12   2    0.22    0.14
   2  12   2   13.69    0.36
   2  12   2   12.81    0.37
   3  12   2    0.18    0.13
   3  12   2   -0.05    0.14
   4  12   2    5.93    0.27
   4  12   2    6.37    0.28
  -2  13   2    1.92    0.16
   2  13  -2    1.98    0.17
   2  13  -2    1.70    0.18
  -1  13   2    3.01    0.18
   1  13  -2    2.88    0.20
   0  13   2    0.01    0.13
   1  13   2    1.57    0.16
  -1   0   3   25.92    0.45
   1   0  -3   24.96    0.46
  -1   0   3   25.81    0.46
   1   0  -3   26.14    0.46
   0   0  -3   -0.26    0.04
   0   0   3   -0.32    0.04
   0   0   3   -0.36    0.03
   1   0   3  109.77    1.91
  -1   0  -3  110.19    1.91
   1   0   3  110.71    1.91
  -2   0  -3   -0.04    0.03
   2   0   3   -0.06    0.03
   2   0   3   -0.08    0.04
   3   0   3   10.73    0.22
   3   0   3   10.70    0.22
  -3   0  -3   10.41    0.22
   4   0   3   -0.03    0.05
   4   0   3   -0.01    0.05
   5   0   3    1.57    0.10
   6   0   3   -0.05    0.06
   7   0   3   -0.05    0.08
   8   0   3   -0.15    0.09
  -1  -1   3   13.51    0.25
   1  -1  -3   13.25    0.26
   1  -1  -3   14.25    0.26
   1   1  -3   13.82    0.25
  -1   1   3   13.75    0.25
  -1   1   3   13.80    0.25
   0  -1  -3  107.92    1.86
   0   1   3  107.22    1.86
   0   1  -3  107.29    1.86
   0   1   3  107.37    1.86
   1  -1   3    0.91    0.06
  -2  -1  -3   12.91    0.25
   2  -1   3   12.63    0.25
   2   1   3   12.99    0.25
   2   1   3   13.01    0.25
   2   1   3   13.19    0.27
  -2   1  -3   13.04    0.25
   3  -1   3   -0.01    0.04
  -3  -1  -3   -0.03    0.04
  -3   1  -3    0.02    0.04
   3   1   3   -0.02    0.04
   3   1   3   -0.04    0.04
   3   1   3   -0.04    0.05
   4  -1   3    0.10    0.06
   4  -1   3    0.29    0.05
   4   1   3    0.13    0.05
   4   1   3    0.23    0.06
  -4   1  -3    0.12    0.05
   4   1   3    0.10    0.05
   5  -1   3    2.58    0.11
   5   1   3    2.51    0.11
   6  -1   3   29.43    0.55
   6   1   3   28.76    0.55
   7  -1   3    2.03    0.12
   7  -1   3    2.36    0.14
   7   1   3    1.83    0.11
   8  -1   3   10.40    0.27
   8  -1   3    9.89    0.26
   8   1   3   10.57    0.26
   9  -1   3    0.25    0.12
   2  -2  -3   12.87    0.24
   2  -2  -3   12.62    0.24
  -2   2   3   12.55    0.24
  -1  -2   3    8.39    0.17
   1  -2  -3    9.21    0.18
  -1   2   3    8.93    0.17
   1   2  -3    8.73    0.17
   1   2  -3    8.31    0.17
  -1   2   3    8.75    0.18
   0  -2   3   36.85    0.66
   0  -2  -3   37.23    0.67
   0   2   3   37.90    0.66
   0   2  -3   37.96    0.66
   0   2   3   37.38    0.67
  -1  -2  -3   12.94    0.26
   1  -2   3   13.40    0.26
   1   2   3   13.08    0.26
   1   2   3   13.16    0.25
  -1   2  -3   13.37    0.26
  -2  -2  -3  153.38    2.63
   2  -2   3  149.26    2.63
   2   2   3  153.72    2.63
   2   2   3  145.38    2.64
   2   2   3  151.73    2.63
  -2   2  -3  156.63    2.63
   3  -2   3    3.13    0.12
  -3  -2  -3    3.41    0.11
  -3   2  -3    3.31    0.11
   3   2   3    3.41    0.11
   3   2   3    3.07    0.11
   3   2   3    3.11    0.10
   4  -2   3   17.76    0.35
  -4   2  -3   17.42    0.35
   4   2   3   17.36    0.34
   4   2   3   18.18    0.35
   4   2   3   18.45    0.35
   5  -2   3    1.40    0.09
   5   2   3    1.49    0.08
   5   2   3    1.47    0.10
   6  -2   3   28.07    0.54
   6   2   3   27.58    0.53
   6   2   3   27.93    0.53
   7  -2   3    1.27    0.12
   7   2   3    1.09    0.09
   8  -2   3    0.14    0.10
   8   2   3    0.13    0.09
   9  -2   3    0.23    0.12
  10  -2   3    0.04    0.13
   4  -3  -3   78.62    1.38
   4  -3  -3   79.07    1.38
   3  -3  -3   13.69    0.26
   3  -3  -3   12.79    0.26
  -3   3   3   12.97    0.25
   2  -3  -3   77.57    1.36
  -2   3   3   79.77    1.35
  -2   3   3   76.00    1.36
  -1  -3   3   22.55    0.41
   1  -3  -3   22.35    0.41
  -1   3   3   22.53    0.41
   1   3  -3   22.25    0.41
   1   3  -3   22.56    0.41
  -1   3   3   22.28    0.41
   0  -3  -3   32.41    0.58
   0  -3   3   31.78    0.58
   0   3   3   31.94    0.57
   0   3  -3   32.11    0.58
   0   3   3   31.85    0.58
  -1  -3  -3    4.63    0.12
   1  -3   3    4.56    0.13
   1   3   3    4.36    0.12
   1   3   3    4.66    0.11
  -1   3  -3    4.40    0.12
   2  -3   3   27.92    0.53
  -2  -3  -3   28.92    0.52
   2   3   3   28.26    0.52
   2   3   3   28.45    0.52
  -2   3  -3   29.12    0.52
   3  -3   3   15.82    0.32
  -3  -3  -3   15.59    0.31
   3   3   3   15.94    0.31
  -3   3  -3   15.68    0.31
   3   3   3   15.52    0.31
   3   3   3   15.22    0.31
   4  -3   3    6.88    0.18
   4   3   3    6.97    0.16
   4   3   3    6.91    0.17
  -4   3  -3    6.41    0.17
   4   3   3    6.31    0.17
   5  -3   3    2.42    0.14
   5   3   3    2.35    0.11
   5   3   3    2.29    0.11
   6  -3   3    0.07    0.09
   6   3   3    0.07    0.07
   6   3   3    0.04    0.07
   7  -3   3    1.28    0.12
   7   3   3    1.31    0.10
   8  -3   3    0.46    0.12
   8   3   3    0.64    0.10
   9  -3   3   11.32    0.32
  10  -3   3    0.25    0.14
   6  -4  -3    7.26    0.19
   6   4  -3    7.27    0.17
   5  -4  -3   30.15    0.56
   5   4  -3   30.32    0.55
   4  -4  -3   -0.04    0.06
   4  -4  -3    0.04    0.06
  -4   4   3   -0.13    0.05
   3  -4  -3    0.12    0.06
  -3   4   3    0.10    0.04
   2  -4  -3    3.52    0.12
   2   4  -3    3.21    0.10
   2   4  -3    3.49    0.10
  -2   4   3    3.46    0.09
  -2   4   3    3.45    0.11
  -1  -4   3   69.28    1.22
   1  -4  -3   70.18    1.22
   1   4  -3   67.15    1.21
  -1   4   3   69.44    1.22
   1   4  -3   68.53    1.22
  -1   4   3   71.02    1.21
   0  -4   3    6.94    0.17
   0  -4  -3    6.89    0.17
   0   4   3    6.97    0.15
   0   4   3    6.78    0.16
   0   4  -3    7.01    0.16
  -1  -4  -3    3.59    0.12
   1  -4   3    3.81    0.13
   1   4   3    3.66    0.11
  -1   4  -3    3.75    0.11
   1   4   3    3.82    0.12
  -2  -4  -3   11.86    0.25
   2  -4   3   11.76    0.25
  -2   4  -3   11.82    0.25
   2   4   3   11.73    0.24
   2   4   3   11.77    0.24
  -3  -4  -3   16.46    0.32
   3  -4   3   16.52    0.33
   3   4   3   16.26    0.32
   3   4   3   16.30    0.32
  -3   4  -3   16.21    0.33
   3   4   3   15.71    0.32
   4  -4   3    0.45    0.08
   4   4   3    0.47    0.06
   4   4   3    0.43    0.06
  -4   4  -3    0.43    0.07
   5  -4   3   22.90    0.46
   5   4   3   23.22    0.44
   5   4   3   22.88    0.45
   6  -4   3    4.61    0.19
   6   4   3    4.86    0.16
   6   4   3    4.87    0.16
   7  -4   3    0.79    0.12
   7   4   3    0.78    0.09
   8  -4   3    6.48    0.24
   8   4   3    5.99    0.21
   9  -4   3    3.56    0.23
   9   4   3    3.43    0.26
  10  -4   3    2.04    0.18
   8  -5  -3    0.56    0.11
   7  -5  -3   25.92    0.51
   7   5  -3   25.61    0.49
   6  -5  -3   11.55    0.27
   6   5  -3   11.52    0.25
   5  -5  -3   -0.03    0.07
   5   5  -3    0.06    0.05
   4  -5  -3   10.37    0.24
  -4   5   3    9.91    0.23
   3  -5  -3   28.96    0.54
  -3   5   3   28.13    0.53
   2  -5  -3    3.05    0.13
   2   5  -3    2.99    0.10
  -2   5   3    2.96    0.11
  -2   5   3    2.99    0.10
   2   5  -3    3.00    0.10
   1  -5  -3   14.37    0.29
  -1  -5   3   13.77    0.28
  -1   5   3   13.98    0.27
   1   5  -3   13.54    0.28
  -1   5   3   13.63    0.28
   0  -5  -3    1.20    0.08
   0  -5   3    1.50    0.11
   0   5   3    1.32    0.08
   0   5   3    1.36    0.09
   0   5  -3    1.28    0.09
   1  -5   3   66.56    1.18
  -1  -5  -3   65.08    1.18
   1   5   3   66.79    1.18
   1   5   3   65.71    1.17
  -1   5  -3   67.88    1.18
  -2  -5  -3    1.68    0.11
   2  -5   3    1.66    0.12
   2   5   3    1.53    0.09
   2   5   3    1.60    0.10
  -2   5  -3    1.73    0.11
   3  -5   3    1.77    0.11
  -3   5  -3    1.82    0.12
   3   5   3    2.02    0.10
   3   5   3    1.91    0.10
   4  -5   3   11.76    0.28
   4   5   3   11.77    0.26
   4   5   3   12.11    0.26
   5  -5   3    5.27    0.20
   5   5   3    5.57    0.17
   5   5   3    5.61    0.17
   6  -5   3    4.90    0.21
   6   5   3    4.87    0.17
   6   5   3    4.80    0.17
   7  -5   3    9.94    0.29
   7   5   3   10.11    0.26
   8  -5   3    0.97    0.14
   8   5   3    0.89    0.11
   9  -5   3    0.89    0.16
   9   5   3    1.17    0.14
  10  -6  -3    8.39    0.29
   9  -6  -3    3.90    0.21
   8  -6  -3    6.66    0.23
   8   6  -3    6.94    0.24
   7  -6  -3    1.76    0.13
   7   6  -3    1.55    0.10
   6  -6  -3   22.38    0.46
   6   6  -3   22.21    0.43
   5  -6  -3   33.13    0.63
   5   6  -3   33.04    0.61
   4  -6  -3   20.87    0.42
   3  -6  -3   16.16    0.34
  -3   6   3   16.14    0.33
  -2  -6   3    0.20    0.08
   2  -6  -3    0.30    0.08
   2   6  -3    0.21    0.06
  -2   6   3    0.21    0.05
   2   6  -3    0.19    0.05
  -2   6   3    0.22    0.06
   1  -6  -3    0.00    0.07
  -1  -6   3    0.02    0.07
  -1   6   3    0.02    0.05
  -1   6   3   -0.02    0.04
   1   6  -3   -0.04    0.05
   0  -6   3    1.04    0.09
   0  -6  -3    0.99    0.09
   0   6   3    1.11    0.07
   0   6  -3    1.05    0.07
   0   6   3    1.07    0.08
   1  -6   3    4.81    0.17
  -1  -6  -3    5.01    0.17
  -1   6  -3    5.09    0.16
   1   6   3    5.29    0.15
   1   6   3    4.96    0.14
   2  -6   3    8.00    0.22
  -2  -6  -3    7.62    0.26
   2   6   3    7.92    0.19
   2   6   3    7.72    0.20
  -2   6  -3    7.86    0.21
   3  -6   3   10.77    0.26
   3   6   3   10.38    0.24
  -3   6  -3   10.45    0.26
   3   6   3   10.43    0.24
   4  -6   3    2.80    0.18
   4   6   3    2.69    0.14
   4   6   3    2.97    0.14
   5  -6   3    0.38    0.11
   5   6   3    0.40    0.08
   5   6   3    0.53    0.08
   6  -6   3   10.24    0.29
   6   6   3   10.34    0.26
   6   6   3    9.82    0.25
   7  -6   3    1.95    0.16
   7   6   3    1.86    0.13
   8  -6   3    0.05    0.15
   8   6   3   -0.13    0.10
   9  -6   3    0.12    0.16
   9   6   3   -0.16    0.12
  10  -7  -3    0.30    0.16
   9  -7  -3    5.69    0.26
   8  -7  -3   -0.06    0.13
   8   7  -3    0.02    0.08
   7  -7  -3    9.75    0.28
   7   7  -3    9.48    0.24
   6  -7  -3   -0.06    0.11
   6   7  -3   -0.10    0.07
   5  -7  -3   29.23    0.57
   5   7  -3   27.82    0.54
   3  -7  -3   29.72    0.56
  -3   7   3   28.08    0.55
   3   7  -3   28.40    0.54
   2  -7  -3    1.25    0.11
  -2   7   3    1.24    0.09
  -2   7   3    1.54    0.10
   2   7  -3    1.48    0.10
   1  -7  -3   41.84    0.79
  -1   7   3   42.94    0.78
  -1   7   3   42.12    0.77
   1   7  -3   42.64    0.78
   0  -7   3    5.14    0.19
   0  -7  -3    5.42    0.19
   0   7  -3    5.33    0.17
   0   7   3    5.58    0.17
   0   7   3    5.35    0.15
   1  -7   3    0.03    0.09
  -1   7  -3    0.07    0.07
   1   7   3    0.14    0.07
   1   7   3    0.05    0.06
   2  -7   3    0.01    0.10
   2   7   3    0.19    0.07
   2   7   3    0.09    0.06
  -2   7  -3    0.03    0.07
   3  -7   3    0.07    0.11
   3   7   3    0.10    0.07
  -3   7  -3    0.13    0.09
   3   7   3    0.11    0.07
   4  -7   3    9.27    0.27
   4   7   3    9.88    0.24
   4   7   3    9.60    0.24
   5  -7   3   -0.10    0.12
   5   7   3    0.13    0.08
   5   7   3    0.13    0.08
   6  -7   3    3.50    0.23
   6   7   3    3.74    0.17
   6   7   3    3.56    0.17
   7  -7   3    0.21    0.14
   7   7   3   -0.07    0.09
   7   7   3    0.22    0.10
   8  -7   3    0.54    0.16
   8   7   3    0.44    0.12
   9  -8  -3   -0.05    0.16
   8  -8  -3    1.94    0.17
   8   8  -3    1.61    0.12
   7  -8  -3    0.02    0.13
   7   8  -3    0.06    0.09
   6  -8  -3   12.35    0.33
   6   8  -3   12.04    0.28
   5  -8  -3    1.47    0.14
   5   8  -3    1.37    0.10
   4  -8  -3   38.15    0.73
   3  -8  -3    0.74    0.12
   3   8  -3    0.63    0.08
   2  -8  -3   15.45    0.36
  -2   8   3   15.01    0.32
   2   8  -3   15.47    0.33
  -2   8   3   14.95    0.34
   1  -8  -3    0.37    0.11
  -1   8   3    0.31    0.07
   1   8  -3    0.34    0.08
  -1   8   3    0.48    0.09
   0   8   3   15.91    0.34
   0   8   3   16.36    0.35
   0   8  -3   15.85    0.35
   1   8   3    4.42    0.17
   1   8   3    3.86    0.15
  -1   8  -3    4.04    0.17
   2  -8   3   10.55    0.40
   2   8   3   10.59    0.26
   2   8   3   10.64    0.27
  -2   8  -3   10.91    0.28
   3  -8   3    1.85    0.15
   3   8   3    1.81    0.11
   3   8   3    2.02    0.12
   4  -8   3    0.40    0.13
   4   8   3    0.67    0.10
   4   8   3    0.55    0.09
   5  -8   3    0.09    0.14
   5   8   3    0.10    0.09
   5   8   3    0.03    0.09
   6  -8   3    0.58    0.16
   6   8   3    0.59    0.11
   6   8   3    0.44    0.11
   7  -8   3    0.65    0.17
   7   8   3    0.78    0.12
   7   8   3    0.56    0.12
   8  -8   3    2.42    0.21
   8   8   3    2.56    0.17
   8  -9  -3   -0.10    0.16
   8   9  -3    0.17    0.11
   7  -9  -3    3.88    0.26
   7   9  -3    4.62    0.20
   6  -9  -3    0.08    0.14
   6   9  -3    0.03    0.09
   5  -9  -3    2.63    0.17
   5   9  -3    2.90    0.15
   5   9  -3    2.77    0.16
   4  -9  -3    0.00    0.13
   4   9  -3    0.32    0.08
   3  -9  -3   12.75    0.34
   3   9  -3   13.06    0.30
   2   9  -3    5.77    0.20
  -2   9   3    6.16    0.19
  -1   9   3   21.12    0.43
   1   9  -3   21.09    0.44
  -1   9   3   21.11    0.45
   0   9   3    6.50    0.22
   0   9  -3    6.57    0.22
   0   9   3    6.48    0.20
  -1   9  -3    2.49    0.17
   1   9   3    2.40    0.16
   1   9   3    2.59    0.15
  -2   9  -3    6.48    0.24
   2   9   3    6.61    0.22
   2   9   3    6.74    0.21
   3   9   3    6.21    0.21
   3   9   3    6.72    0.22
   4   9   3    1.56    0.12
   4   9   3    1.46    0.12
   5   9   3    0.55    0.11
   5   9   3    0.38    0.11
   6   9   3    0.55    0.12
   6   9   3    0.63    0.12
   7  -9   3    2.62    0.26
   7   9   3    2.95    0.17
   7   9   3    3.30    0.21
   7 -10  -3    0.07    0.17
   7  10  -3    0.10    0.12
   6 -10  -3    0.15    0.16
   6  10  -3    0.16    0.10
   5 -10  -3    0.80    0.16
   5  10  -3    0.81    0.11
   5  10  -3    0.76    0.11
   4  10  -3    5.58    0.21
   3  10  -3    1.32    0.12
  -3  10   3    1.13    0.11
   2  10  -3    1.91    0.13
  -2  10   3    1.81    0.12
  -1  10   3    5.18    0.19
  -1  10   3    5.16    0.26
   1  10  -3    5.04    0.21
   0  10   3   -0.14    0.09
   0  10  -3   -0.10    0.10
   0  10   3   -0.06    0.10
  -1  10  -3    2.71    0.19
   1  10   3    2.98    0.19
   1  10   3    2.88    0.17
   2  10   3    0.30    0.11
   2  10   3    0.35    0.10
   3  10   3    3.86    0.20
   3  10   3    3.54    0.19
   4  10   3    0.87    0.12
   4  10   3    1.17    0.13
   5  10   3    0.06    0.12
   5  10   3    0.07    0.11
   6  10   3   -0.03    0.12
   6  10   3   -0.01    0.12
   6  11  -3    0.10    0.12
   5  11  -3    1.59    0.14
   5  11  -3    1.84    0.14
  -4  11   3    0.04    0.10
   4  11  -3    0.23    0.11
   4  11  -3    0.01    0.11
  -3  11   3    0.12    0.10
   3  11  -3    0.23    0.11
  -2  11   3    2.92    0.18
   2  11  -3    3.22    0.20
  -1  11   3    9.09    0.26
   1  11  -3    8.90    0.28
   0  11   3    2.55    0.15
   0  11   3    2.46    0.17
   0  11  -3    2.45    0.16
   1  11   3    0.52    0.13
   1  11   3    0.76    0.12
   2  11   3    0.07    0.12
   2  11   3   -0.01    0.11
   3  11   3    0.00    0.12
   3  11   3   -0.11    0.11
   4  11   3    0.42    0.14
   4  11   3    0.38    0.13
   5  11   3    0.19    0.13
   5  11   3    0.21    0.13
   5  12  -3    3.57    0.23
   5  12  -3    3.61    0.23
   4  12  -3    0.43    0.13
  -4  12   3    0.24    0.13
   4  12  -3    0.49    0.14
   3  12  -3   10.82    0.32
  -3  12   3   10.49    0.30
   2  12  -3    0.06    0.12
  -2  12   3   -0.03    0.11
  -1  12   3   -0.06    0.11
   1  12  -3   -0.14    0.12
   0  12   3    0.06    0.11
   0  12  -3    0.13    0.14
   1  12   3    5.70    0.28
   1  12   3    5.74    0.25
   2  12   3    0.26    0.14
   2  12   3    0.34    0.13
   3  12   3    0.32    0.14
   3  12   3    0.10    0.13
  -2  13   3    4.89    0.25
   2  13  -3    4.82    0.28
  -1  13   3    0.24    0.14
   1  13  -3    0.04    0.15
   0  13   3    2.53    0.18
   1  13   3    2.13    0.17
   0   0  -4    7.45    0.16
   1   0   4   -0.15    0.03
   1   0   4   -0.04    0.04
  -1   0  -4   -0.04    0.04
   2   0   4   28.13    0.52
  -2   0  -4   28.32    0.52
  -3   0  -4    0.03    0.05
   3   0   4   -0.08    0.04
   4   0   4    0.91    0.07
  -4   0  -4    0.68    0.06
   5   0   4   -0.08    0.06
   6   0   4    2.54    0.14
   7   0   4   -0.05    0.08
   8   0   4   34.83    0.67
   2  -1  -4    4.31    0.10
   2  -1  -4    4.31    0.10
   1  -1  -4  983.90   16.86
  -1   1   4  981.29   16.84
  -1   1   4  946.22   16.86
   1   1  -4 1000.00   16.87
   0  -1  -4   12.80    0.25
   0  -1   4   13.04    0.24
   0   1  -4   12.69    0.24
   0   1   4   12.57    0.24
   0   1   4   12.53    0.25
  -1  -1  -4  177.87    3.07
   1  -1   4  175.18    3.07
   1   1   4  176.94    3.07
   1   1   4  177.62    3.07
  -1   1  -4  180.07    3.07
  -2  -1  -4   22.69    0.42
   2  -1   4   22.19    0.41
   2   1   4   22.45    0.42
   2   1   4   21.93    0.42
  -2   1  -4   22.52    0.42
  -3  -1  -4   59.41    1.04
   3  -1   4   58.13    1.04
   3   1   4   57.76    1.04
  -3   1  -4   59.13    1.04
   3   1   4   57.73    1.04
  -4  -1  -4    3.29    0.12
   4  -1   4    3.31    0.12
  -4   1  -4    3.16    0.12
   4   1   4    3.49    0.12
   4   1   4    3.05    0.12
   4   1   4    3.09    0.13
   5  -1   4   45.40    0.82
   5   1   4   45.12    0.82
   6  -1   4    0.13    0.07
   6   1   4    0.39    0.08
   7  -1   4   27.65    0.54
   7  -1   4   27.57    0.55
   7   1   4   27.65    0.54
   8  -1   4    0.03    0.11
   8  -1   4   -0.01    0.10
   8   1   4   -0.02    0.10
   9  -1   4    8.56    0.28
   3  -2  -4   22.56    0.41
   2  -2  -4    3.65    0.10
   2  -2  -4    3.50    0.10
  -2   2   4    3.56    0.10
   1  -2  -4   65.89    1.14
  -1  -2   4   64.33    1.14
   1   2  -4   64.43    1.14
  -1   2   4   66.58    1.14
  -1   2   4   64.80    1.14
   0  -2  -4   18.90    0.35
   0  -2   4   18.66    0.35
   0   2  -4   18.72    0.35
   0   2   4   18.85    0.35
   0   2   4   19.19    0.35
   1  -2   4    3.88    0.11
  -1  -2  -4    3.76    0.11
  -1   2  -4    3.58    0.11
   1   2   4    3.77    0.11
   1   2   4    3.77    0.10
   2  -2   4   20.36    0.39
  -2  -2  -4   20.33    0.38
   2   2   4   19.92    0.38
   2   2   4   19.90    0.38
  -2   2  -4   20.65    0.38
  -3  -2  -4    5.26    0.15
   3  -2   4    5.77    0.16
   3   2   4    5.54    0.15
   3   2   4    5.68    0.14
  -3   2  -4    5.82    0.15
   4  -2   4    0.15    0.06
  -4  -2  -4    0.07    0.07
   4  -2   4    0.02    0.07
  -4   2  -4   -0.01    0.06
   4   2   4    0.13    0.06
   4   2   4    0.09    0.05
   5  -2   4    0.46    0.08
   5   2   4    0.35    0.07
   5   2   4    0.43    0.07
   6  -2   4    1.07    0.11
   6   2   4    1.11    0.09
   6   2   4    1.03    0.09
   7  -2   4   -0.02    0.10
   7   2   4    0.08    0.08
   8  -2   4    4.28    0.21
   8   2   4    3.95    0.18
   9  -2   4    0.16    0.13
  10  -2   4    1.96    0.17
   4  -3  -4    0.62    0.05
   4  -3  -4    0.81    0.06
   3  -3  -4    0.08    0.04
   3  -3  -4    0.07    0.05
  -3   3   4    0.12    0.04
   2  -3  -4   12.66    0.25
  -2   3   4   11.93    0.25
  -2   3   4   12.71    0.23
  -1  -3   4   15.33    0.29
   1  -3  -4   15.14    0.30
  -1   3   4   15.52    0.29
  -1   3   4   15.27    0.30
   1   3  -4   15.07    0.29
   1   3  -4   15.38    0.29
   0  -3   4   90.95    1.60
   0  -3  -4   91.39    1.60
   0   3  -4   92.95    1.60
   0   3   4   90.47    1.60
   0   3   4   92.82    1.60
   1  -3   4    1.39    0.10
  -1  -3  -4    1.40    0.09
   1   3   4    1.15    0.07
   1   3   4    1.50    0.08
  -1   3  -4    1.49    0.08
  -2  -3  -4   16.60    0.33
   2  -3   4   16.02    0.33
  -2   3  -4   16.59    0.33
   2   3   4   16.61    0.32
   2   3   4   16.44    0.32
  -3  -3  -4    0.02    0.06
   3  -3   4    0.05    0.07
   3   3   4   -0.02    0.05
   3   3   4   -0.09    0.05
  -3   3  -4   -0.07    0.05
   4  -3   4   22.97    0.45
   4   3   4   23.01    0.44
   4   3   4   22.45    0.43
  -4   3  -4   21.76    0.44
   5  -3   4   39.20    0.73
   5   3   4   38.43    0.72
   5   3   4   38.58    0.71
   6  -3   4    2.87    0.17
   6   3   4    3.01    0.15
   6   3   4    3.35    0.15
   7  -3   4   13.92    0.34
   7   3   4   14.08    0.32
   7   3   4   13.88    0.32
   8  -3   4    8.02    0.27
   8   3   4    7.90    0.24
   9  -3   4    3.74    0.23
   9   3   4    3.30    0.21
   5  -4  -4    0.51    0.07
   4  -4  -4   29.96    0.57
   4  -4  -4   32.04    0.57
   3  -4  -4    5.31    0.15
  -3   4   4    5.11    0.14
   2  -4  -4   11.57    0.24
  -2   4   4   11.50    0.22
   2   4  -4   11.16    0.23
  -2   4   4   11.28    0.24
   1  -4  -4    2.84    0.12
  -1  -4   4    2.94    0.11
   1   4  -4    2.95    0.10
  -1   4   4    2.84    0.10
   1   4  -4    2.93    0.11
  -1   4   4    2.89    0.09
   0  -4  -4    1.16    0.08
   0  -4   4    1.27    0.08
   0   4   4    1.48    0.09
   0   4  -4    1.44    0.08
   0   4   4    1.36    0.08
   1  -4   4   44.97    0.81
  -1  -4  -4   45.23    0.81
   1   4   4   44.98    0.81
  -1   4  -4   45.64    0.81
   1   4   4   44.68    0.81
   2  -4   4    5.34    0.16
  -2  -4  -4    5.51    0.16
   2   4   4    5.19    0.15
  -2   4  -4    5.49    0.15
   2   4   4    5.36    0.14
   3  -4   4   32.10    0.60
  -3  -4  -4   31.51    0.59
  -3   4  -4   31.18    0.60
   3   4   4   32.27    0.59
   3   4   4   32.56    0.59
   4  -4   4   27.25    0.53
   4   4   4   27.52    0.52
   4   4   4   26.55    0.52
   5  -4   4    9.21    0.25
   5   4   4    8.68    0.22
   5   4   4    8.74    0.22
   6  -4   4    3.68    0.20
   6   4   4    4.15    0.16
   6   4   4    3.97    0.16
   7  -4   4    6.32    0.24
   7   4   4    6.48    0.21
   7   4   4    6.39    0.21
   8  -4   4    5.61    0.24
   8   4   4    5.72    0.22
   9  -4   4    2.20    0.18
   9   4   4    2.02    0.16
   8  -5  -4    0.70    0.11
   7  -5  -4   14.38    0.32
   7   5  -4   13.77    0.29
   6  -5  -4   22.81    0.47
   6   5  -4   24.40    0.45
   5  -5  -4    4.81    0.16
   4  -5  -4   -0.02    0.06
  -4   5   4   -0.05    0.05
   3  -5  -4   15.44    0.32
  -3   5   4   15.39    0.31
  -3   5   4   15.58    0.30
   2  -5  -4   46.20    0.83
   2   5  -4   46.50    0.82
  -2   5   4   45.58    0.83
  -2   5   4   46.43    0.82
   2   5  -4   44.38    0.82
  -1  -5   4   -0.04    0.06
   1  -5  -4    0.02    0.06
  -1   5   4    0.05    0.04
   1   5  -4   -0.01    0.04
  -1   5   4    0.07    0.05
   0  -5   4    0.23    0.07
   0   5  -4    0.13    0.05
  -1  -5  -4    0.24    0.07
   1  -5   4    0.03    0.07
  -1   5  -4    0.07    0.06
   1   5   4    0.15    0.05
   1   5   4    0.11    0.06
   2  -5   4   77.67    1.38
  -2  -5  -4   76.44    1.37
   2   5   4   78.02    1.37
  -2   5  -4   78.65    1.38
   2   5   4   76.42    1.37
   3  -5   4    7.85    0.22
   3   5   4    8.13    0.20
   3   5   4    7.98    0.20
  -3   5  -4    7.88    0.21
   4  -5   4   21.40    0.43
   4   5   4   20.21    0.41
   4   5   4   20.45    0.41
   5  -5   4   58.55    1.06
   5   5   4   57.24    1.04
   5   5   4   56.80    1.04
   6  -5   4   51.73    0.96
   6   5   4   51.62    0.95
   6   5   4   51.08    0.95
   7  -5   4   17.00    0.40
   7   5   4   17.12    0.37
   7   5   4   16.26    0.37
   8  -5   4    0.38    0.14
   8   5   4    0.26    0.11
   9  -5   4    2.74    0.20
   9   5   4    2.91    0.18
  10  -6  -4    0.31    0.14
   9  -6  -4    0.08    0.12
   8  -6  -4   -0.04    0.11
   7  -6  -4   10.97    0.29
   7   6  -4   11.01    0.25
   6  -6  -4    9.40    0.25
   6   6  -4    9.74    0.22
   5  -6  -4    0.04    0.09
   4  -6  -4    0.12    0.08
   3  -6  -4    4.93    0.17
  -3   6   4    4.91    0.16
   3   6  -4    4.94    0.14
  -3   6   4    4.96    0.14
   2  -6  -4    7.88    0.21
  -2   6   4    8.11    0.20
  -2   6   4    8.08    0.18
   2   6  -4    7.84    0.19
  -1  -6   4    2.39    0.14
   1  -6  -4    2.52    0.14
   1   6  -4    2.42    0.11
  -1   6   4    2.46    0.12
  -1   6   4    2.31    0.10
   0  -6  -4   65.25    1.16
   0  -6   4   63.81    1.15
   0   6   4   66.09    1.16
   0   6  -4   63.96    1.15
   0   6   4   62.86    1.14
   1  -6   4    0.25    0.08
  -1  -6  -4    0.28    0.08
  -1   6  -4    0.22    0.07
   1   6   4    0.19    0.06
   1   6   4    0.23    0.07
   2  -6   4    8.63    0.23
   2   6   4    8.38    0.21
   2   6   4    8.42    0.21
  -2   6  -4    8.66    0.22
   3  -6   4   10.70    0.28
   3   6   4   10.37    0.25
  -3   6  -4   10.59    0.26
   3   6   4   10.61    0.25
   4  -6   4    1.57    0.13
   4   6   4    1.24    0.10
   4   6   4    1.24    0.10
   5  -6   4    1.33    0.14
   5   6   4    1.06    0.10
   5   6   4    1.15    0.10
   6  -6   4    8.08    0.27
   6   6   4    7.68    0.23
   6   6   4    7.89    0.23
   7  -6   4    4.54    0.25
   7   6   4    4.62    0.20
   7   6   4    4.49    0.20
   8  -6   4    0.76    0.16
   8   6   4    0.68    0.12
   8   6   4    0.66    0.12
  10  -7  -4    1.82    0.18
   9  -7  -4    0.13    0.14
   8  -7  -4   -0.16    0.12
   7  -7  -4    3.91    0.21
   7   7  -4    3.97    0.16
   6  -7  -4    3.49    0.20
   6   7  -4    4.13    0.15
   5  -7  -4    4.64    0.20
   4  -7  -4   17.62    0.39
  -4   7   4   17.90    0.35
   3  -7  -4    2.74    0.17
   3   7  -4    2.44    0.12
  -3   7   4    2.49    0.12
   2  -7  -4    4.14    0.18
  -2   7   4    3.59    0.15
   2   7  -4    3.62    0.14
  -2   7   4    3.51    0.13
   1  -7  -4   15.37    0.34
  -1   7   4   15.17    0.32
   1   7  -4   15.64    0.33
  -1   7   4   15.54    0.33
   0  -7  -4   21.90    0.45
   0   7   4   21.04    0.42
   0   7   4   21.94    0.44
   0   7  -4   21.70    0.44
   1  -7   4    0.25    0.10
  -1   7  -4    0.20    0.08
   1   7   4    0.35    0.08
   1   7   4    0.18    0.06
   2  -7   4   14.06    0.34
   2   7   4   14.32    0.32
  -2   7  -4   14.01    0.32
   2   7   4   14.41    0.31
   3  -7   4    1.89    0.13
   3   7   4    1.64    0.11
   3   7   4    1.77    0.11
   4  -7   4   29.97    0.60
   4   7   4   29.82    0.58
   4   7   4   29.61    0.58
   5  -7   4    4.94    0.24
   5   7   4    5.38    0.20
   5   7   4    5.34    0.19
   6  -7   4    4.68    0.25
   6   7   4    4.88    0.20
   6   7   4    4.58    0.19
   7  -7   4    2.13    0.19
   7   7   4    2.30    0.15
   7   7   4    2.75    0.19
   8  -7   4    3.36    0.22
   8   7   4    3.52    0.21
   8   7   4    3.28    0.22
   9  -8  -4    0.17    0.16
   8  -8  -4    0.62    0.15
   8   8  -4    0.91    0.13
   7  -8  -4    0.70    0.14
   7   8  -4    1.08    0.10
   6  -8  -4    0.14    0.12
   6   8  -4    0.11    0.08
   5  -8  -4    4.84    0.22
   4  -8  -4    0.30    0.12
  -4   8   4    0.43    0.08
   4   8  -4    0.29    0.07
   3  -8  -4    0.32    0.11
  -3   8   4    0.20    0.07
   3   8  -4    0.14    0.07
   2  -8  -4   25.00    0.51
  -2   8   4   25.29    0.51
   2   8  -4   25.19    0.49
  -2   8   4   24.63    0.48
   1  -8  -4    1.79    0.13
   1   8  -4    1.78    0.11
  -1   8   4    1.94    0.12
  -1   8   4    2.21    0.13
   0   8   4   15.60    0.34
   0   8  -4   15.79    0.35
   0   8   4   16.43    0.35
   1   8   4    3.10    0.14
   1   8   4    3.06    0.16
  -1   8  -4    2.87    0.17
   2   8   4    4.41    0.18
  -2   8  -4    4.08    0.19
   2   8   4    4.34    0.17
   3   8   4    0.26    0.09
   3   8   4    0.17    0.08
   4  -8   4    1.46    0.15
   4   8   4    1.80    0.13
   4   8   4    1.63    0.12
   5  -8   4    0.74    0.15
   5   8   4    0.68    0.11
   5   8   4    0.86    0.11
   6  -8   4    0.05    0.16
   6   8   4   -0.10    0.10
   6   8   4    0.03    0.11
   7  -8   4    2.53    0.21
   7   8   4    2.29    0.15
   7   8   4    2.50    0.16
   8  -9  -4    0.40    0.17
   8   9  -4    0.76    0.12
   7  -9  -4    0.08    0.15
   7   9  -4    0.36    0.10
   6  -9  -4    7.37    0.28
   6   9  -4    7.89    0.23
   5  -9  -4    1.35    0.15
  -5   9   4    1.45    0.10
   5   9  -4    1.35    0.11
   4  -9  -4    4.96    0.24
  -4   9   4    5.22    0.18
   4   9  -4    5.42    0.19
   3  -9  -4    1.36    0.15
   3   9  -4    1.75    0.11
  -3   9   4    1.69    0.11
   2   9  -4   12.19    0.29
  -2   9   4   12.04    0.28
  -1   9   4    2.33    0.17
  -1   9   4    2.17    0.14
   1   9  -4    1.95    0.12
   0   9   4   20.63    0.45
   0   9  -4   21.09    0.45
   0   9   4   20.90    0.43
  -1   9  -4    2.17    0.14
   1   9   4    2.10    0.14
   1   9   4    2.35    0.15
   2   9   4   11.61    0.29
   2   9   4   11.77    0.30
   3   9   4    9.06    0.25
   3   9   4    8.65    0.26
   4   9   4    6.83    0.24
   4   9   4    7.07    0.24
   5   9   4    5.11    0.23
   5   9   4    5.20    0.22
   6   9   4    7.76    0.27
   6   9   4    7.93    0.27
   7   9   4    1.61    0.16
   7   9   4    1.22    0.15
   7 -10  -4    0.70    0.18
   7  10  -4    0.82    0.13
   6 -10  -4    0.27    0.16
   6  10  -4    0.21    0.10
   5 -10  -4    0.60    0.16
   5  10  -4    0.59    0.11
   5  10  -4    0.70    0.11
  -4  10   4    1.64    0.12
   4  10  -4    1.69    0.12
   3  10  -4    3.66    0.19
  -3  10   4    3.53    0.17
  -2  10   4   -0.12    0.08
   2  10  -4    0.06    0.10
   1  10  -4    1.22    0.12
  -1  10   4    1.13    0.11
   0  10   4    2.35    0.15
   0  10  -4    2.65    0.19
   0  10   4    2.42    0.14
  -1  10  -4    2.30    0.16
   1  10   4    2.59    0.14
   1  10   4    2.52    0.16
   2  10   4    0.88    0.11
   2  10   4    0.97    0.13
   3  10   4    2.24    0.16
   3  10   4    2.04    0.14
   4  10   4    1.90    0.15
   4  10   4    1.80    0.15
   5  10   4    3.30    0.22
   5  10   4    3.31    0.23
   6  10   4    1.14    0.15
   6  10   4    1.46    0.16
   6  11  -4    1.27    0.14
   5  11  -4    2.29    0.15
   5  11  -4    2.01    0.15
   4  11  -4    1.63    0.14
  -4  11   4    1.52    0.13
   3  11  -4   -0.05    0.11
  -3  11   4   -0.09    0.10
  -2  11   4    0.37    0.11
   2  11  -4    0.36    0.12
   1  11  -4    3.27    0.21
  -1  11   4    3.36    0.19
   0  11  -4    7.16    0.27
   0  11   4    7.33    0.25
   1  11   4    1.23    0.15
   1  11   4    1.27    0.13
   2  11   4    0.18    0.13
   2  11   4   -0.09    0.11
   3  11   4    3.54    0.24
   3  11   4    3.37    0.19
   4  11   4    7.53    0.29
   4  11   4    8.00    0.29
   5  11   4    1.00    0.16
   5  11   4    1.23    0.16
   5  12  -4    0.02    0.13
   5  12  -4    0.00    0.13
  -4  12   4    0.11    0.12
   4  12  -4    0.27    0.13
   4  12  -4    0.17    0.13
   3  12  -4   -0.03    0.12
  -3  12   4   -0.15    0.12
   2  12  -4    1.11    0.15
  -2  12   4    1.19    0.14
   1  12  -4    0.49    0.15
  -1  12   4    0.66    0.13
   0  12   4    0.66    0.13
   0  12  -4    0.54    0.22
   1  12   4    0.03    0.12
   2  12   4    2.30    0.19
   2  12   4    2.23    0.17
   3  12   4    0.21    0.14
   3  12   4    0.12    0.16
   1  13  -4    0.80    0.17
   2   0  -5   -0.05    0.03
   2   0  -5   -0.04    0.03
  -1   0   5    0.62    0.04
   1   0  -5    0.71    0.05
  -1   0   5    0.60    0.05
   0   0   5   -0.12    0.04
   0   0   5   -0.06    0.04
   0   0  -5   -0.02    0.04
   1   0   5    1.33    0.07
  -1   0  -5    1.53    0.09
   1   0   5    1.41    0.08
  -2   0  -5    0.01    0.05
   2   0   5   -0.02    0.04
   3   0   5    4.29    0.13
  -3   0  -5    3.88    0.13
   4   0   5   -0.05    0.06
   5   0   5    8.89    0.22
   6   0   5    0.02    0.08
   7   0   5    7.20    0.22
   8   0   5   -0.13    0.10
   9   0   5    0.38    0.13
   2  -1  -5  137.90    2.33
   2  -1  -5  130.25    2.33
   2   1  -5  135.53    2.33
  -2   1   5  134.56    2.33
   1  -1  -5    4.16    0.11
   1   1  -5    3.90    0.10
  -1   1   5    4.15    0.10
   1   1  -5    4.31    0.11
  -1   1   5    3.91    0.11
   0  -1   5    2.85    0.09
   0  -1  -5    3.09    0.10
   0   1  -5    2.90    0.09
   0   1   5    2.82    0.10
   0   1   5    2.99    0.09
   1  -1   5   10.33    0.21
  -1  -1  -5   10.76    0.22
   1   1   5   10.25    0.22
  -1   1  -5   10.32    0.22
   1   1   5   10.14    0.21
  -2  -1  -5    1.01    0.07
   2   1   5    1.00    0.07
   2   1   5    0.98    0.06
  -2   1  -5    1.04    0.07
  -3  -1  -5    0.10    0.06
   3  -1   5   -0.01    0.05
  -3   1  -5    0.01    0.05
   4  -1   5    0.68    0.07
   4   1   5    0.84    0.07
   4   1   5    0.68    0.08
  -4   1  -5    0.63    0.10
   5  -1   5   -0.04    0.07
   5   1   5   -0.02    0.07
   6  -1   5   15.08    0.33
   6   1   5   14.88    0.33
   7  -1   5    6.77    0.21
   7  -1   5    6.43    0.23
   7   1   5    6.43    0.21
   8  -1   5    0.52    0.13
   8  -1   5    0.31    0.11
   8   1   5    0.46    0.11
   9  -1   5    2.93    0.18
   3  -2  -5   31.50    0.57
   3  -2  -5   32.34    0.58
   2  -2  -5   25.68    0.50
   2  -2  -5   27.68    0.49
  -2   2   5   26.86    0.48
  -2   2   5   26.21    0.48
  -1  -2   5   19.92    0.37
   1  -2  -5   19.97    0.38
  -1   2   5   20.39    0.37
  -1   2   5   19.97    0.38
   1   2  -5   20.17    0.37
   0  -2   5    8.82    0.19
   0  -2  -5    8.75    0.19
   0   2   5    8.69    0.18
   0   2   5    8.74    0.19
   0   2  -5    8.76    0.19
   1  -2   5    6.12    0.16
  -1  -2  -5    6.19    0.16
   1   2   5    6.28    0.15
   1   2   5    6.05    0.15
  -1   2  -5    6.12    0.15
  -2  -2  -5   37.81    0.69
   2   2   5   38.35    0.69
   2   2   5   38.00    0.70
  -2   2  -5   38.59    0.70
   3  -2   5    2.33    0.11
  -3  -2  -5    2.12    0.12
  -3   2  -5    2.38    0.11
   3   2   5    2.32    0.11
   3   2   5    2.29    0.11
   4  -2   5    7.51    0.19
   4  -2   5    7.60    0.21
   4   2   5    7.58    0.19
   4   2   5    7.44    0.19
   5  -2   5    9.32    0.25
   5  -2   5    9.56    0.24
   5   2   5    9.56    0.23
   5   2   5    9.94    0.24
   6  -2   5    0.00    0.10
   6   2   5   -0.04    0.08
   6   2   5   -0.01    0.08
   7  -2   5    1.72    0.14
   7   2   5    1.70    0.12
   8  -2   5    0.78    0.14
   8   2   5    0.58    0.12
   9  -2   5   -0.05    0.14
   9   2   5   -0.04    0.14
   4  -3  -5   26.18    0.47
   4  -3  -5   24.21    0.47
   3  -3  -5    0.16    0.05
  -3   3   5    0.32    0.05
   2  -3  -5    2.97    0.11
   2   3  -5    3.07    0.09
  -2   3   5    2.91    0.10
   2   3  -5    3.17    0.09
  -2   3   5    3.28    0.09
  -1  -3   5   28.71    0.52
   1  -3  -5   27.79    0.52
  -1   3   5   28.74    0.51
   1   3  -5   28.53    0.52
  -1   3   5   28.19    0.52
   0  -3  -5    4.51    0.13
   0  -3   5    4.35    0.13
   0   3  -5    4.20    0.12
   0   3   5    4.21    0.13
   0   3   5    4.33    0.12
  -1  -3  -5    0.33    0.06
   1  -3   5    0.56    0.07
   1   3   5    0.38    0.05
   1   3   5    0.40    0.06
  -1   3  -5    0.57    0.06
   2  -3   5   11.43    0.25
  -2  -3  -5   11.78    0.25
   2   3   5   11.34    0.24
  -2   3  -5   11.07    0.25
   2   3   5   11.07    0.25
   3  -3   5   53.42    0.96
  -3  -3  -5   51.35    0.95
   3   3   5   53.11    0.95
   3   3   5   53.22    0.95
  -3   3  -5   52.65    0.95
   4  -3   5    1.66    0.11
   4   3   5    1.66    0.09
   4   3   5    1.87    0.12
   5  -3   5    0.30    0.10
   5   3   5    0.41    0.08
   5   3   5    0.36    0.08
   6  -3   5    3.91    0.20
   6   3   5    3.97    0.17
   6   3   5    4.05    0.17
   7  -3   5   -0.03    0.12
   7   3   5    0.01    0.09
   7   3   5    0.04    0.09
   8  -3   5    1.00    0.15
   8   3   5    1.09    0.13
   9  -3   5    4.16    0.26
   9   3   5    3.91    0.23
   5  -4  -5   18.89    0.37
   4  -4  -5    7.69    0.19
   4  -4  -5    7.31    0.18
   3  -4  -5    2.36    0.12
  -3   4   5    2.49    0.11
   2  -4  -5    7.35    0.19
   2   4  -5    7.32    0.17
  -2   4   5    7.69    0.16
  -2   4   5    7.72    0.18
   2   4  -5    7.81    0.17
  -1  -4   5    1.14    0.07
   1  -4  -5    1.23    0.08
  -1   4   5    1.10    0.07
  -1   4   5    1.15    0.06
   1   4  -5    1.18    0.08
   0  -4   5   22.61    0.43
   0  -4  -5   22.56    0.43
   0   4   5   22.37    0.43
   0   4  -5   21.67    0.42
   0   4   5   22.02    0.42
   1  -4   5    0.40    0.08
  -1  -4  -5    0.56    0.07
   1   4   5    0.45    0.06
   1   4   5    0.58    0.06
  -1   4  -5    0.46    0.06
   2  -4   5   25.55    0.50
  -2  -4  -5   26.02    0.50
   2   4   5   25.95    0.49
   2   4   5   26.28    0.50
  -2   4  -5   26.19    0.50
   3  -4   5   20.88    0.42
   3   4   5   20.44    0.40
   3   4   5   20.30    0.41
  -3   4  -5   20.38    0.41
   4  -4   5    8.47    0.24
   4   4   5    8.47    0.22
   4   4   5    8.79    0.22
   5  -4   5    0.12    0.11
   5   4   5    0.37    0.09
   5   4   5    0.27    0.08
   6  -4   5    1.13    0.14
   6   4   5    1.51    0.11
   6   4   5    1.40    0.11
   7  -4   5    0.26    0.13
   7   4   5    0.35    0.10
   7   4   5    0.30    0.10
   8  -4   5    0.22    0.14
   8   4   5    0.04    0.11
   8   4   5    0.01    0.11
   9  -4   5    0.75    0.17
   9   4   5    0.69    0.14
   7  -5  -5   16.23    0.35
   6  -5  -5    3.86    0.16
   5  -5  -5   18.05    0.37
   4  -5  -5   17.89    0.36
   3  -5  -5   14.36    0.30
  -3   5   5   14.64    0.28
  -3   5   5   13.86    0.30
   2  -5  -5   21.37    0.42
  -2   5   5   21.63    0.40
   2   5  -5   20.37    0.40
   2   5  -5   21.25    0.40
  -2   5   5   20.57    0.41
   1  -5  -5    0.67    0.08
  -1  -5   5    0.70    0.08
  -1   5   5    0.72    0.06
  -1   5   5    0.79    0.07
   1   5  -5    0.69    0.06
   0  -5   5   16.92    0.35
   0  -5  -5   16.53    0.35
   0   5  -5   16.84    0.34
   0   5   5   16.74    0.33
   0   5   5   17.20    0.34
  -1  -5  -5   10.70    0.25
   1  -5   5   11.28    0.25
  -1   5  -5   11.08    0.25
   1   5   5   10.48    0.24
   1   5   5   10.68    0.25
  -2  -5  -5    0.99    0.09
   2  -5   5    1.20    0.10
   2   5   5    1.04    0.08
   2   5   5    1.08    0.08
  -2   5  -5    1.16    0.09
   3  -5   5   13.43    0.31
   3   5   5   13.69    0.30
  -3   5  -5   13.12    0.30
   3   5   5   13.51    0.29
   4  -5   5    0.81    0.12
   4   5   5    1.01    0.09
   4   5   5    1.18    0.09
   5  -5   5    9.44    0.27
   5   5   5    9.36    0.24
   5   5   5    9.36    0.25
   6  -5   5    1.41    0.15
   6   5   5    1.85    0.12
   6   5   5    1.55    0.12
   7  -5   5    0.00    0.14
   7   5   5   -0.07    0.10
   7   5   5   -0.02    0.10
   8  -5   5    1.87    0.18
   8   5   5    2.26    0.16
   8   5   5    1.92    0.15
   9  -6  -5   -0.01    0.12
   8  -6  -5    3.61    0.19
   7  -6  -5    0.11    0.10
   7   6  -5    0.00    0.07
   6  -6  -5   31.85    0.61
   5  -6  -5    0.42    0.09
   4  -6  -5    9.54    0.25
   3  -6  -5    1.35    0.10
  -3   6   5    1.49    0.08
  -3   6   5    1.18    0.09
   3   6  -5    1.24    0.08
   2  -6  -5   10.48    0.25
  -2   6   5    9.95    0.24
   2   6  -5   10.24    0.23
  -2   6   5   10.24    0.22
   1  -6  -5    0.00    0.08
   1   6  -5    0.00    0.06
  -1   6   5    0.01    0.06
  -1   6   5   -0.02    0.05
   0  -6   5    4.90    0.18
   0  -6  -5    5.09    0.18
   0   6   5    5.21    0.15
   0   6   5    5.22    0.17
   0   6  -5    4.87    0.16
  -1  -6  -5   16.14    0.35
   1  -6   5   15.73    0.35
   1   6   5   16.56    0.34
   1   6   5   16.11    0.33
  -1   6  -5   16.04    0.34
   2  -6   5   10.76    0.28
   2   6   5   10.72    0.26
   2   6   5   11.10    0.25
  -2   6  -5   10.84    0.26
   3  -6   5    1.21    0.12
  -3   6  -5    1.45    0.12
   3   6   5    1.41    0.10
   3   6   5    1.49    0.10
   4  -6   5    1.91    0.14
   4   6   5    1.92    0.12
   4   6   5    1.84    0.11
   5  -6   5    3.16    0.21
   5   6   5    2.92    0.17
   5   6   5    2.97    0.16
   6  -6   5    0.04    0.14
   6   6   5    0.26    0.10
   6   6   5    0.15    0.10
   7  -6   5    1.27    0.16
   7   6   5    1.36    0.13
   7   6   5    1.05    0.12
   8  -6   5    1.81    0.19
   8   6   5    1.81    0.15
   8   6   5    1.57    0.15
  10  -7  -5    3.06    0.19
   9  -7  -5    6.39    0.26
   8  -7  -5    2.46    0.16
   7  -7  -5    1.57    0.14
   7   7  -5    1.64    0.10
   6  -7  -5    1.66    0.13
   6   7  -5    1.57    0.10
   5  -7  -5   30.12    0.59
   4  -7  -5    4.62    0.20
  -4   7   5    4.53    0.15
   3  -7  -5   10.14    0.27
   3   7  -5    9.82    0.23
  -3   7   5    9.94    0.23
   2  -7  -5   15.19    0.35
  -2   7   5   15.19    0.32
  -2   7   5   15.58    0.34
   2   7  -5   15.79    0.33
   1  -7  -5    5.09    0.20
  -1   7   5    4.94    0.18
   1   7  -5    4.75    0.17
  -1   7   5    4.70    0.15
   0  -7  -5    1.09    0.12
   0   7  -5    1.02    0.09
   0   7   5    1.14    0.10
   0   7   5    0.81    0.08
  -1   7  -5    0.32    0.09
   1   7   5    0.34    0.07
   1   7   5    0.39    0.09
   2  -7   5    0.29    0.12
  -2   7  -5    0.46    0.09
   2   7   5    0.28    0.08
   2   7   5    0.45    0.09
   3  -7   5    5.71    0.23
   3   7   5    5.98    0.19
   3   7   5    5.72    0.20
   4  -7   5    1.74    0.15
   4   7   5    1.77    0.12
   4   7   5    1.98    0.13
   5  -7   5    4.57    0.24
   5   7   5    3.92    0.18
   5   7   5    3.98    0.19
   6  -7   5    0.38    0.16
   6   7   5    0.27    0.11
   6   7   5    0.10    0.10
   7  -7   5    0.18    0.17
   7   7   5    0.15    0.12
   7   7   5    0.12    0.11
   8  -7   5    0.47    0.19
   8   7   5    0.19    0.13
   8   7   5    0.28    0.13
   9  -8  -5    0.10    0.15
   8  -8  -5    0.84    0.15
   7  -8  -5    4.71    0.24
   7   8  -5    4.61    0.18
   6  -8  -5    0.40    0.13
   6   8  -5    0.60    0.09
   5  -8  -5    0.91    0.13
   4  -8  -5    0.89    0.13
  -4   8   5    0.74    0.08
   4   8  -5    0.75    0.09
   3  -8  -5    1.46    0.13
   3   8  -5    1.40    0.10
  -3   8   5    1.60    0.10
   2  -8  -5    1.12    0.13
   2   8  -5    1.03    0.10
  -2   8   5    1.05    0.09
   1  -8  -5    2.66    0.17
  -1   8   5    2.80    0.14
   1   8  -5    2.68    0.15
  -1   8   5    2.63    0.17
   0   8   5    5.29    0.17
   0   8   5    5.35    0.20
   0   8  -5    5.29    0.20
  -1   8  -5    8.19    0.24
   1   8   5    8.03    0.22
   1   8   5    8.12    0.24
   2   8   5    8.30    0.24
   2   8   5    8.25    0.23
  -2   8  -5    8.40    0.26
   3   8   5    0.42    0.10
   3   8   5    0.60    0.11
   4   8   5    1.46    0.13
   4   8   5    1.17    0.11
   5   8   5    2.95    0.19
   5   8   5    3.30    0.19
   6   8   5    0.44    0.12
   6   8   5    0.37    0.12
   7   8   5    0.56    0.13
   7   8   5    0.46    0.14
   8  -9  -5    0.75    0.17
   7  -9  -5   13.89    0.39
   7   9  -5   14.60    0.34
   6  -9  -5    3.25    0.24
   6   9  -5    3.06    0.17
   5  -9  -5    4.35    0.24
   4  -9  -5   15.93    0.39
  -4   9   5   15.41    0.34
   4   9  -5   15.80    0.35
   3  -9  -5   43.53    0.86
  -3   9   5   44.86    0.82
   3   9  -5   45.07    0.83
  -2   9   5   15.87    0.35
   2   9  -5   16.14    0.36
   1   9  -5    1.11    0.11
  -1   9   5    1.19    0.15
  -1   9   5    1.07    0.10
   0   9  -5   12.04    0.31
   0   9   5   11.81    0.29
   0   9   5   12.24    0.31
   1   9   5    6.52    0.24
   1   9   5    6.29    0.21
  -1   9  -5    6.46    0.24
   2   9   5    8.77    0.27
   2   9   5    8.95    0.26
   3   9   5   -0.06    0.10
   3   9   5    0.00    0.11
   4   9   5    1.87    0.15
   4   9   5    1.79    0.14
   5   9   5    0.13    0.12
   5   9   5   -0.01    0.11
   6   9   5    0.33    0.13
   6   9   5    0.17    0.12
   7 -10  -5    0.27    0.18
   7  10  -5    0.34    0.12
   6 -10  -5    1.22    0.18
   6  10  -5    1.41    0.13
   5 -10  -5    0.48    0.16
   4  10  -5    7.58    0.24
  -4  10   5    7.40    0.23
   3  10  -5    0.37    0.11
  -3  10   5    0.31    0.10
   2  10  -5    6.65    0.23
  -2  10   5    6.44    0.22
  -1  10   5    4.81    0.20
   1  10  -5    4.67    0.22
   0  10   5   12.57    0.35
   0  10  -5   12.04    0.33
   0  10   5   11.87    0.31
  -1  10  -5    0.88    0.13
   1  10   5    0.85    0.11
   1  10   5    0.73    0.13
   2  10   5    0.24    0.12
   2  10   5    0.15    0.10
   3  10   5    1.06    0.13
   3  10   5    1.06    0.14
   4  10   5    0.27    0.13
   4  10   5    0.56    0.14
   5  10   5   -0.07    0.13
   5  10   5   -0.01    0.14
   6  11  -5    0.91    0.14
   5  11  -5    3.46    0.20
  -4  11   5    0.08    0.11
   4  11  -5    0.12    0.12
   3  11  -5    2.90    0.20
  -3  11   5    2.68    0.15
  -2  11   5    9.83    0.28
   2  11  -5    9.84    0.30
   1  11  -5    3.25    0.22
  -1  11   5    2.83    0.16
   0  11   5    2.01    0.14
   0  11  -5    1.85    0.16
   1  11   5    0.06    0.14
   1  11   5    0.11    0.11
   2  11   5    7.45    0.27
   2  11   5    7.45    0.29
   3  11   5    3.13    0.19
   3  11   5    3.46    0.24
   4  11   5    0.56    0.15
   4  11   5    0.65    0.15
  -4  12   5   -0.01    0.20
   4  12  -5   -0.04    0.13
   3  12  -5    3.38    0.23
  -3  12   5    3.07    0.18
   2  12  -5    1.10    0.15
  -2  12   5    1.55    0.15
  -1  12   5    4.24    0.23
   1  12  -5    4.57    0.26
   0  12   5    0.63    0.13
   1  12   5    1.07    0.15
   2  12   5    0.90    0.15
   2  12   5    1.13    0.26
   2   0  -6   45.45    0.82
   2   0  -6   47.01    0.82
  -1   0   6   -0.12    0.04
   1   0  -6   -0.10    0.04
   0   0  -6  268.09    4.58
   0   0   6  262.15    4.58
   1   0   6   -0.08    0.05
  -1   0  -6   -0.04    0.05
   2   0   6    6.06    0.16
  -2   0  -6    6.08    0.16
  -3   0  -6   -0.02    0.06
   3   0   6   -0.05    0.06
   4   0   6   -0.05    0.07
   5   0   6   -0.09    0.08
   6   0   6    2.07    0.12
   7   0   6   -0.11    0.10
   8   0   6    7.25    0.25
   9   0   6   -0.10    0.14
   3  -1  -6    0.34    0.04
   2  -1  -6   11.62    0.23
   2  -1  -6   11.43    0.23
   2   1  -6   11.96    0.23
  -2   1   6   11.67    0.22
   2   1  -6   11.10    0.23
  -2   1   6   11.65    0.23
   1  -1  -6    7.89    0.18
  -1   1   6    7.98    0.17
   1   1  -6    8.69    0.18
  -1   1   6    8.11    0.18
   0  -1   6    2.12    0.09
   0  -1  -6    2.20    0.10
   0   1   6    2.40    0.10
   0   1   6    2.59    0.09
   0   1  -6    2.58    0.10
  -1  -1  -6   65.12    1.14
   1  -1   6   64.09    1.14
   1   1   6   64.14    1.14
   1   1   6   64.48    1.14
  -1   1  -6   63.88    1.14
   2  -1   6   60.55    1.08
  -2  -1  -6   61.28    1.09
   2   1   6   61.30    1.09
  -2   1  -6   60.52    1.09
   2   1   6   60.26    1.08
   3  -1   6   71.76    1.25
  -3  -1  -6   67.97    1.25
  -3   1  -6   67.76    1.25
   3   1   6   71.44    1.25
   3   1   6   72.66    1.26
   4  -1   6    0.21    0.07
   4   1   6    0.17    0.07
   5  -1   6    7.47    0.21
   5   1   6    7.23    0.21
   6  -1   6   10.32    0.27
   6   1   6   10.62    0.27
   7  -1   6    0.52    0.11
   7   1   6    0.72    0.11
   8  -1   6    0.13    0.12
   8  -1   6    0.25    0.13
   8   1   6    0.11    0.11
   9  -1   6    2.38    0.19
   9   1   6    1.89    0.21
   4  -2  -6   21.09    0.40
   3  -2  -6    2.40    0.09
   3  -2  -6    2.50    0.10
  -3   2   6    2.49    0.09
   2  -2  -6    9.80    0.21
  -2   2   6   10.17    0.20
   2   2  -6   10.30    0.21
  -2   2   6   10.39    0.21
   1  -2  -6    0.20    0.05
  -1  -2   6    0.17    0.05
   1   2  -6    0.12    0.04
  -1   2   6    0.17    0.04
  -1   2   6    0.18    0.05
   0  -2   6   47.66    0.86
   0  -2  -6   48.26    0.87
   0   2   6   48.27    0.87
   0   2  -6   48.88    0.86
   0   2   6   47.95    0.86
  -1  -2  -6   35.56    0.65
  -1   2  -6   34.99    0.64
   1   2   6   34.51    0.64
   1   2   6   35.32    0.64
  -2  -2  -6   80.30    1.43
   2   2   6   80.36    1.43
  -2   2  -6   81.99    1.43
   2   2   6   80.59    1.43
   3  -2   6   13.62    0.28
  -3  -2  -6   12.55    0.29
   3   2   6   13.41    0.29
  -3   2  -6   13.24    0.29
   3   2   6   13.40    0.28
   4  -2   6    4.63    0.16
   4   2   6    4.46    0.16
   4   2   6    4.42    0.16
   5  -2   6    5.45    0.21
   5  -2   6    5.26    0.19
   5   2   6    5.47    0.18
   5   2   6    5.22    0.19
   6  -2   6   51.81    0.96
   6   2   6   50.73    0.95
   7  -2   6    3.45    0.22
   7   2   6    3.45    0.19
   8  -2   6    6.27    0.27
   8   2   6    5.26    0.23
   9  -2   6    2.23    0.19
   9   2   6    2.04    0.17
   5  -3  -6    3.48    0.12
   4  -3  -6   18.88    0.37
   4  -3  -6   19.76    0.37
   3  -3  -6   48.45    0.87
  -3   3   6   48.25    0.86
   2  -3  -6    8.29    0.19
   2   3  -6    8.30    0.18
  -2   3   6    8.30    0.19
  -2   3   6    8.40    0.18
  -1  -3   6    7.93    0.19
   1  -3  -6    7.86    0.19
   1   3  -6    8.24    0.18
  -1   3   6    7.86    0.18
  -1   3   6    8.02    0.18
   0  -3   6   17.54    0.35
   0  -3  -6   17.32    0.35
   0   3  -6   17.90    0.35
   0   3   6   17.68    0.35
   0   3   6   18.16    0.34
  -1  -3  -6    3.18    0.13
   1  -3   6    2.87    0.13
  -1   3  -6    3.26    0.12
   1   3   6    3.15    0.12
   1   3   6    2.95    0.11
  -2  -3  -6    8.47    0.21
   2  -3   6    8.57    0.22
   2   3   6    8.89    0.21
  -2   3  -6    8.36    0.21
   2   3   6    8.73    0.20
   3  -3   6   14.79    0.32
   3   3   6   14.12    0.30
  -3   3  -6   14.54    0.31
   3   3   6   14.38    0.31
   4  -3   6   14.18    0.33
   4   3   6   14.07    0.31
   4   3   6   14.23    0.31
   5  -3   6   19.96    0.44
   5   3   6   20.85    0.42
   5   3   6   20.36    0.42
   6  -3   6    0.01    0.12
   6   3   6    0.01    0.09
   6   3   6    0.15    0.10
   7  -3   6   -0.05    0.13
   7   3   6    0.14    0.10
   8  -3   6    3.80    0.25
   8   3   6    4.05    0.22
   9  -3   6    4.31    0.28
   9   3   6    3.71    0.25
   6  -4  -6   11.45    0.26
   5  -4  -6    5.91    0.17
   4  -4  -6    3.89    0.14
   3  -4  -6   28.82    0.54
  -3   4   6   28.32    0.53
   2  -4  -6    0.17    0.07
  -2   4   6    0.03    0.05
   2   4  -6   -0.02    0.05
   2   4  -6    0.01    0.04
  -2   4   6    0.02    0.04
   1  -4  -6    0.12    0.06
  -1  -4   6    0.10    0.06
  -1   4   6    0.18    0.06
  -1   4   6    0.07    0.05
   1   4  -6    0.17    0.05
   0  -4   6   14.08    0.30
   0  -4  -6   14.07    0.30
   0   4   6   13.88    0.28
   0   4  -6   14.17    0.29
   0   4   6   14.23    0.30
  -1  -4  -6    6.84    0.19
   1  -4   6    6.98    0.19
  -1   4  -6    6.97    0.18
   1   4   6    6.79    0.18
   1   4   6    6.78    0.17
   2  -4   6   38.53    0.71
  -2  -4  -6   37.40    0.71
  -2   4  -6   38.24    0.71
   2   4   6   37.82    0.70
   2   4   6   38.31    0.71
   3  -4   6   21.33    0.43
  -3   4  -6   20.62    0.43
   3   4   6   20.19    0.42
   3   4   6   21.44    0.42
   4  -4   6   37.44    0.71
   4   4   6   36.69    0.70
   4   4   6   37.13    0.70
   5  -4   6    6.35    0.24
   5   4   6    6.49    0.21
   5   4   6    6.48    0.20
   6  -4   6   23.33    0.50
   6   4   6   22.97    0.48
   6   4   6   22.84    0.48
   7  -4   6    5.67    0.26
   7   4   6    5.42    0.22
   7   4   6    5.33    0.22
   8  -4   6    8.39    0.31
   8   4   6    8.02    0.27
  10  -5  -6    0.89    0.13
   8  -5  -6    0.52    0.10
   7  -5  -6    0.21    0.09
   6  -5  -6    1.67    0.11
   5  -5  -6    1.83    0.13
   4  -5  -6    0.09    0.07
   3  -5  -6    3.86    0.15
   3   5  -6    3.37    0.12
  -3   5   6    3.60    0.14
  -3   5   6    3.49    0.11
   2  -5  -6    0.95    0.09
   2   5  -6    0.89    0.07
  -2   5   6    1.07    0.07
  -2   5   6    1.00    0.08
  -1  -5   6    8.03    0.21
   1  -5  -6    8.26    0.21
  -1   5   6    8.24    0.19
   1   5  -6    8.27    0.20
  -1   5   6    7.92    0.20
   0  -5   6    0.71    0.09
   0  -5  -6    0.82    0.09
   0   5  -6    0.79    0.08
   0   5   6    0.72    0.07
   0   5   6    0.76    0.08
  -1  -5  -6   10.92    0.26
   1  -5   6   11.22    0.27
   1   5   6   11.98    0.26
   1   5   6   11.42    0.25
  -1   5  -6   11.36    0.26
   2  -5   6    2.68    0.16
   2   5   6    2.57    0.12
   2   5   6    2.82    0.14
  -2   5  -6    2.51    0.14
   3  -5   6    5.75    0.22
  -3   5  -6    5.91    0.20
   3   5   6    5.90    0.19
   3   5   6    5.65    0.18
   4  -5   6    4.55    0.21
   4   5   6    4.24    0.18
   4   5   6    4.31    0.17
   5  -5   6    3.05    0.21
   5   5   6    2.59    0.17
   5   5   6    2.88    0.16
   6  -5   6    0.04    0.14
   6   5   6    0.19    0.10
   6   5   6    0.33    0.11
   7  -5   6    0.07    0.15
   7   5   6    0.10    0.11
   7   5   6    0.04    0.11
   8  -5   6    1.12    0.18
   8   5   6    1.26    0.15
   8   5   6    1.14    0.15
  10  -6  -6    0.27    0.13
   9  -6  -6    1.21    0.14
   8  -6  -6    1.99    0.14
   7  -6  -6    4.68    0.20
   7   6  -6    4.66    0.15
   6  -6  -6    0.29    0.10
   5  -6  -6    0.27    0.10
   4  -6  -6   11.12    0.28
   3  -6  -6   -0.16    0.08
  -3   6   6   -0.13    0.05
   3   6  -6   -0.03    0.06
   2  -6  -6    1.87    0.12
  -2   6   6    1.86    0.13
  -2   6   6    2.04    0.11
   2   6  -6    1.77    0.11
   1  -6  -6    4.96    0.19
  -1   6   6    4.76    0.15
  -1   6   6    4.86    0.17
   1   6  -6    5.14    0.16
   0  -6  -6    1.03    0.10
   0   6   6    0.94    0.08
   0   6   6    1.02    0.09
   0   6  -6    1.03    0.09
   1  -6   6    5.53    0.20
   1   6   6    5.36    0.18
  -1   6  -6    5.40    0.18
   1   6   6    5.29    0.17
   2  -6   6   -0.09    0.10
   2   6   6    0.07    0.07
   2   6   6    0.17    0.08
  -2   6  -6    0.06    0.08
   3  -6   6   25.36    0.52
   3   6   6   24.96    0.50
   3   6   6   25.07    0.50
   4  -6   6    0.21    0.12
   4   6   6    0.39    0.10
   4   6   6    0.19    0.08
   5  -6   6    6.97    0.27
   5   6   6    6.85    0.22
   5   6   6    6.65    0.23
   6  -6   6    1.91    0.18
   6   6   6    2.05    0.15
   6   6   6    2.17    0.14
   7  -6   6    4.56    0.28
   7   6   6    4.95    0.22
   7   6   6    4.91    0.23
   8  -6   6    0.12    0.19
   8   6   6    0.07    0.14
   8   6   6   -0.06    0.13
  10  -7  -6    5.25    0.27
   9  -7  -6    0.19    0.14
   8  -7  -6    0.15    0.12
   7  -7  -6    1.50    0.14
   7   7  -6    1.56    0.10
   6  -7  -6    3.77    0.20
   5  -7  -6    0.17    0.11
   4  -7  -6    7.45    0.25
  -4   7   6    8.05    0.20
   3  -7  -6    1.16    0.12
   3   7  -6    1.46    0.10
  -3   7   6    1.60    0.09
   2  -7  -6    7.04    0.24
  -2   7   6    7.16    0.19
  -2   7   6    7.80    0.23
   2   7  -6    6.98    0.20
   1  -7  -6    1.08    0.12
   1   7  -6    1.05    0.09
  -1   7   6    1.05    0.09
  -1   7   6    1.03    0.10
   0  -7  -6   20.70    0.55
   0   7   6   21.35    0.43
   0   7  -6   21.34    0.44
   0   7   6   22.13    0.44
  -1   7  -6    0.19    0.09
   1   7   6    0.30    0.08
   1   7   6    0.24    0.09
   2   7   6    3.60    0.18
  -2   7  -6    2.75    0.18
   2   7   6    3.35    0.16
   3   7   6   11.14    0.29
   3   7   6   11.02    0.28
   4  -7   6   31.31    0.76
   4   7   6   31.15    0.61
   4   7   6   30.39    0.61
   5  -7   6    0.33    0.16
   5   7   6    0.22    0.11
   5   7   6    0.17    0.10
   6  -7   6    6.04    0.30
   6   7   6    5.89    0.24
   6   7   6    6.07    0.24
   7  -7   6    0.45    0.18
   7   7   6    0.21    0.13
   7   7   6    0.30    0.13
   9  -8  -6    0.30    0.16
   8  -8  -6    1.48    0.16
   7  -8  -6    0.38    0.14
   7   8  -6    0.30    0.09
   6  -8  -6    0.56    0.13
   5  -8  -6   10.75    0.30
   4  -8  -6    3.34    0.21
   4   8  -6    2.96    0.15
  -4   8   6    3.29    0.15
   3  -8  -6   11.92    0.32
  -3   8   6   12.03    0.27
   3   8  -6   12.30    0.29
   2  -8  -6    4.26    0.22
   2   8  -6    4.76    0.18
  -2   8   6    4.49    0.17
   1   8  -6    2.15    0.16
  -1   8   6    1.93    0.13
  -1   8   6    2.18    0.14
   0   8   6    5.32    0.18
   0   8  -6    5.57    0.21
   0   8   6    5.36    0.21
   1   8   6   12.25    0.30
   1   8   6   12.21    0.31
  -1   8  -6   12.55    0.32
   2   8   6    5.78    0.21
   2   8   6    6.24    0.23
  -2   8  -6    5.89    0.33
   3   8   6    4.66    0.20
   3   8   6    5.05    0.22
   4   8   6    0.47    0.11
   4   8   6    0.78    0.12
   5   8   6    5.65    0.24
   5   8   6    5.43    0.23
   6   8   6    0.32    0.13
   6   8   6    0.30    0.13
   8  -9  -6    1.44    0.18
   7  -9  -6    0.65    0.16
   7   9  -6    0.49    0.11
   6  -9  -6    0.14    0.15
   5  -9  -6    1.42    0.16
   4  -9  -6    3.70    0.24
   4   9  -6    4.30    0.18
  -4   9   6    4.34    0.18
   3  -9  -6    0.18    0.14
  -3   9   6    0.01    0.09
   3   9  -6    0.14    0.10
  -2   9   6   14.18    0.32
   2   9  -6   14.21    0.34
   1   9  -6    3.63    0.19
  -1   9   6    3.73    0.17
   0   9  -6    0.29    0.11
   0   9   6    0.30    0.11
   0   9   6    0.39    0.10
   1   9   6    0.90    0.12
   1   9   6    1.05    0.11
  -1   9  -6    0.89    0.13
   2   9   6    8.18    0.26
   2   9   6    8.54    0.27
   3   9   6    0.32    0.12
   3   9   6    0.22    0.11
   4   9   6    0.04    0.11
   4   9   6    0.16    0.13
   5   9   6    0.20    0.12
   5   9   6    0.24    0.13
   6   9   6    6.56    0.28
   6   9   6    6.92    0.28
   7 -10  -6    2.39    0.21
   7  10  -6    2.24    0.15
   6 -10  -6    0.01    0.16
   5 -10  -6    0.01    0.16
   5  10  -6    0.00    0.10
  -4  10   6    3.80    0.19
   4  10  -6    3.21    0.19
   3  10  -6    0.44    0.11
  -3  10   6    0.29    0.10
  -2  10   6    0.86    0.11
   2  10  -6    0.91    0.12
  -1  10   6    0.00    0.09
   1  10  -6   -0.13    0.11
   0  10  -6    1.23    0.14
   0  10   6    1.26    0.12
   1  10   6    3.14    0.22
   1  10   6    3.10    0.20
   2  10   6    1.19    0.15
   2  10   6    1.44    0.14
   3  10   6   -0.08    0.12
   3  10   6    0.18    0.14
   4  10   6    1.67    0.17
   4  10   6    1.59    0.16
   5  10   6    5.27    0.26
   5  10   6    5.64    0.28
   6  11  -6    0.62    0.14
   5  11  -6    0.08    0.12
   4  11  -6    0.43    0.13
  -4  11   6    0.62    0.13
   3  11  -6    0.10    0.12
  -3  11   6    0.03    0.11
  -2  11   6    0.07    0.11
   2  11  -6   -0.12    0.12
   1  11  -6    1.02    0.15
  -1  11   6    0.82    0.12
   0  11  -6    0.73    0.14
   0  11   6    0.99    0.13
   1  11   6    1.05    0.14
   2  11   6    0.32    0.15
   2  11   6    0.30    0.13
   3  11   6    4.13    0.25
   3  11   6    4.32    0.27
   4  12  -6    2.72    0.18
  -3  12   6    0.25    0.13
   3  12  -6    0.20    0.14
  -2  12   6    1.21    0.14
   2  12  -6    1.15    0.16
   1  12  -6    0.21    0.15
  -1  12   6    0.00    0.12
   0  12   6    0.23    0.13
   1  12   6    1.25    0.16
   3   0  -7   15.96    0.30
   3   0  -7   15.02    0.30
  -2   0   7   -0.05    0.04
   2   0  -7    0.08    0.04
   2   0  -7    0.00    0.04
  -1   0   7  109.04    1.92
   1   0  -7  111.72    1.93
   0   0   7   -0.03    0.05
   0   0  -7   -0.04    0.05
   1   0   7   20.21    0.39
  -1   0  -7   20.03    0.40
   2   0   7   -0.05    0.06
  -2   0  -7   -0.04    0.06
   3   0   7   20.28    0.40
  -3   0  -7   19.71    0.40
   4   0   7   -0.03    0.07
   5   0   7    1.01    0.11
   6   0   7    0.02    0.10
   7   0   7    3.19    0.20
   8   0   7   -0.01    0.12
   3  -1  -7   26.81    0.49
   3  -1  -7   25.97    0.49
   2  -1  -7    1.71    0.09
  -2   1   7    1.62    0.07
   2   1  -7    1.34    0.08
   2   1  -7    1.41    0.08
  -2   1   7    1.69    0.09
  -1  -1   7    1.87    0.09
   1  -1  -7    1.99    0.10
  -1   1   7    2.01    0.09
   1   1  -7    1.97    0.09
  -1   1   7    1.86    0.10
   0  -1   7    5.35    0.14
   0  -1  -7    5.11    0.15
   0   1  -7    5.19    0.14
   0   1   7    5.14    0.14
   0   1   7    5.13    0.15
  -1  -1  -7   89.79    1.57
   1  -1   7   87.61    1.57
   1   1   7   89.49    1.57
   1   1   7   90.36    1.57
  -1   1  -7   88.40    1.57
   2  -1   7    5.01    0.15
  -2  -1  -7    4.99    0.16
   2   1   7    4.93    0.15
   2   1   7    5.00    0.16
  -2   1  -7    4.72    0.16
   3  -1   7    0.04    0.07
   3   1   7    0.19    0.07
   3   1   7    0.26    0.08
  -3   1  -7    0.18    0.07
   4  -1   7   31.11    0.59
   4   1   7   30.72    0.59
   5  -1   7   39.00    0.74
   5   1   7   39.50    0.74
   6  -1   7   13.75    0.33
   6   1   7   13.73    0.33
   7  -1   7    0.08    0.13
   7  -1   7    0.03    0.11
   7   1   7    0.15    0.11
   8  -1   7    2.20    0.16
   8  -1   7    2.49    0.18
   8   1   7    2.07    0.16
   4  -2  -7   -0.09    0.05
   4  -2  -7    0.05    0.05
   3  -2  -7   26.47    0.51
   3  -2  -7   28.14    0.51
  -3   2   7   27.68    0.51
   2  -2  -7   14.18    0.29
  -2   2   7   14.15    0.28
   2   2  -7   14.02    0.28
  -2   2   7   14.13    0.27
   1  -2  -7   17.03    0.34
  -1  -2   7   17.08    0.34
  -1   2   7   17.16    0.34
   1   2  -7   16.99    0.33
  -1   2   7   17.12    0.33
   0  -2  -7    0.64    0.07
   0   2  -7    0.69    0.07
   0   2   7    0.56    0.06
   0   2   7    0.57    0.07
  -1  -2  -7   33.47    0.62
   1   2   7   32.28    0.62
  -1   2  -7   33.47    0.61
   1   2   7   32.62    0.61
  -2  -2  -7    3.51    0.14
  -2   2  -7    3.70    0.14
   2   2   7    3.67    0.14
   2   2   7    3.30    0.13
   3  -2   7   18.39    0.38
   3   2   7   18.65    0.38
   3   2   7   18.78    0.39
  -3   2  -7   18.76    0.39
   4  -2   7    1.03    0.10
   4   2   7    0.97    0.09
   4   2   7    1.03    0.10
   5  -2   7   24.57    0.51
   5   2   7   24.63    0.50
   5   2   7   23.84    0.49
   6  -2   7    0.12    0.12
   6   2   7    0.26    0.10
   7  -2   7    1.05    0.15
   7   2   7    0.61    0.12
   8  -2   7    0.18    0.16
   8   2   7    0.21    0.13
   5  -3  -7    4.99    0.15
   4  -3  -7   17.19    0.34
   3  -3  -7    0.14    0.06
  -3   3   7    0.06    0.05
   2  -3  -7    8.14    0.20
  -2   3   7    8.01    0.19
   2   3  -7    8.04    0.18
  -2   3   7    8.21    0.18
  -1  -3   7   10.90    0.23
   1  -3  -7   10.29    0.23
  -1   3   7   10.21    0.22
  -1   3   7   10.03    0.23
   1   3  -7   10.34    0.23
   0  -3  -7    3.95    0.15
   0  -3   7    4.11    0.15
   0   3   7    4.11    0.14
   0   3  -7    4.49    0.14
   0   3   7    4.20    0.13
  -1  -3  -7   23.61    0.46
   1  -3   7   23.52    0.46
   1   3   7   23.61    0.46
  -1   3  -7   23.80    0.46
   1   3   7   23.76    0.45
   2  -3   7   28.33    0.55
  -2  -3  -7   27.91    0.54
  -2   3  -7   28.26    0.54
   2   3   7   28.77    0.55
   2   3   7   28.37    0.54
   3  -3   7   12.48    0.30
   3   3   7   12.44    0.29
  -3   3  -7   12.16    0.29
   3   3   7   12.41    0.28
   4  -3   7   10.89    0.29
   4   3   7   10.81    0.27
   4   3   7   10.54    0.26
   5  -3   7    9.84    0.29
   5   3   7    9.83    0.27
   5   3   7    9.73    0.26
   6  -3   7    4.91    0.24
   6   3   7    4.60    0.21
   6   3   7    4.27    0.20
   7  -3   7    1.89    0.17
   7   3   7    1.50    0.14
   8  -3   7    0.94    0.17
   8   3   7    0.76    0.14
   6  -4  -7    0.88    0.09
   5  -4  -7    8.51    0.21
   4  -4  -7    1.72    0.12
   3  -4  -7    3.82    0.15
  -3   4   7    3.81    0.14
   3   4  -7    3.82    0.12
  -3   4   7    3.82    0.11
  -2  -4   7    1.22    0.10
   2  -4  -7    1.19    0.09
   2   4  -7    1.48    0.09
  -2   4   7    1.20    0.08
  -2   4   7    1.30    0.07
  -1  -4   7   11.15    0.25
   1  -4  -7   11.27    0.26
  -1   4   7   10.80    0.25
   1   4  -7   11.41    0.24
  -1   4   7   11.33    0.24
   0  -4   7    7.91    0.21
   0  -4  -7    8.11    0.21
   0   4   7    8.26    0.21
   0   4  -7    8.14    0.20
   0   4   7    8.05    0.19
   1  -4   7   23.54    0.47
  -1  -4  -7   23.21    0.47
   1   4   7   23.54    0.46
  -1   4  -7   24.07    0.47
   1   4   7   23.81    0.47
   2  -4   7    4.60    0.18
  -2   4  -7    4.57    0.17
   2   4   7    4.49    0.17
   2   4   7    4.76    0.15
   3  -4   7   21.49    0.46
   3   4   7   21.71    0.44
   3   4   7   21.71    0.44
   4  -4   7    8.51    0.26
   4   4   7    8.53    0.24
   4   4   7    8.18    0.23
   5  -4   7    6.25    0.25
   5   4   7    6.21    0.21
   5   4   7    6.14    0.22
   6  -4   7    1.19    0.16
   6   4   7    1.09    0.12
   6   4   7    1.12    0.12
   7  -4   7    2.16    0.19
   7   4   7    2.63    0.16
   7   4   7    2.30    0.16
   8  -4   7    1.08    0.18
   8   4   7    0.85    0.15
  11  -5  -7    2.74    0.16
  10  -5  -7    1.15    0.13
   8  -5  -7    4.61    0.19
   7  -5  -7    3.58    0.17
   6  -5  -7    6.52    0.20
   5  -5  -7    3.69    0.16
   4  -5  -7    0.09    0.08
   3  -5  -7    3.31    0.15
   3   5  -7    3.01    0.12
  -3   5   7    3.07    0.11
   2  -5  -7    0.29    0.08
  -2   5   7    0.24    0.06
   2   5  -7    0.24    0.06
  -2   5   7    0.35    0.07
   1  -5  -7    3.78    0.16
   1   5  -7    3.56    0.14
  -1   5   7    3.64    0.13
  -1   5   7    3.40    0.15
   0  -5   7    3.44    0.19
   0  -5  -7    3.04    0.16
   0   5   7    3.19    0.14
   0   5  -7    3.35    0.14
   0   5   7    3.12    0.13
   1  -5   7    8.36    0.23
  -1  -5  -7    8.02    0.23
   1   5   7    8.26    0.22
  -1   5  -7    7.95    0.22
   1   5   7    8.10    0.21
   2  -5   7   11.96    0.31
   2   5   7   12.39    0.29
   2   5   7   11.63    0.28
  -2   5  -7   12.43    0.29
   3  -5   7    0.11    0.12
   3   5   7    0.12    0.08
   3   5   7    0.26    0.09
   4  -5   7    0.67    0.14
   4   5   7    0.57    0.09
   4   5   7    0.75    0.11
   5  -5   7    0.32    0.14
   5   5   7    0.20    0.11
   5   5   7    0.49    0.10
   6  -5   7    0.18    0.15
   6   5   7    0.13    0.11
   6   5   7   -0.04    0.10
   7  -5   7    0.12    0.17
   7   5   7   -0.03    0.12
   7   5   7   -0.01    0.12
   8  -5   7    0.13    0.18
   8   5   7   -0.02    0.14
  10  -6  -7    0.03    0.13
   9  -6  -7    0.21    0.12
   8  -6  -7    5.50    0.22
   7  -6  -7    3.40    0.19
   6  -6  -7    8.86    0.25
   5  -6  -7    9.53    0.26
   4  -6  -7   24.22    0.49
   3  -6  -7    0.98    0.11
  -3   6   7    1.03    0.08
   3   6  -7    1.16    0.08
   2  -6  -7    9.43    0.26
  -2   6   7    9.43    0.25
   2   6  -7    9.24    0.23
  -2   6   7    9.20    0.22
   1  -6  -7    0.10    0.09
   1   6  -7    0.17    0.07
  -1   6   7    0.21    0.08
  -1   6   7    0.14    0.07
   0  -6  -7   14.02    0.33
   0   6   7   13.46    0.30
   0   6   7   13.99    0.32
   0   6  -7   13.96    0.31
   1   6   7    5.55    0.18
   1   6   7    5.72    0.20
  -1   6  -7    5.95    0.20
   2   6   7    8.90    0.23
   2   6   7    9.00    0.25
  -2   6  -7    8.42    0.25
   3  -6   7    8.53    0.34
   3   6   7    8.64    0.25
   3   6   7    8.34    0.24
   4  -6   7   17.69    0.43
   4   6   7   17.88    0.39
   4   6   7   18.07    0.40
   5  -6   7    0.24    0.15
   5   6   7    0.09    0.11
   5   6   7    0.13    0.10
   6  -6   7    1.82    0.19
   6   6   7    1.71    0.14
   6   6   7    1.97    0.15
   7  -6   7    0.89    0.20
   7   6   7    0.91    0.14
   7   6   7    1.05    0.15
  10  -7  -7    0.10    0.15
   9  -7  -7    7.21    0.27
   8  -7  -7   -0.02    0.12
   7  -7  -7    2.19    0.15
   6  -7  -7   18.22    0.41
   5  -7  -7   24.37    0.51
   4  -7  -7    0.45    0.12
   3  -7  -7    4.76    0.21
   3   7  -7    4.55    0.17
  -3   7   7    4.56    0.16
   2  -7  -7    2.61    0.15
   2   7  -7    2.58    0.14
  -2   7   7    2.62    0.14
   1  -7  -7   30.23    0.60
  -1   7   7   30.36    0.58
   1   7  -7   29.87    0.59
  -1   7   7   30.05    0.59
   0   7  -7   -0.03    0.08
   0   7   7    0.10    0.09
   0   7   7   -0.07    0.07
  -1   7  -7   17.96    0.40
   1   7   7   18.04    0.38
   1   7   7   18.50    0.40
  -2   7  -7    0.02    0.10
   2   7   7   -0.06    0.10
   2   7   7   -0.09    0.08
   3   7   7   10.85    0.29
   3   7   7   10.86    0.28
   4   7   7    0.13    0.10
   4   7   7    0.24    0.11
   5   7   7    0.20    0.12
   5   7   7    0.08    0.11
   6   7   7    0.06    0.12
   6   7   7    0.40    0.13
   7   7   7   13.31    0.37
   7   7   7   13.24    0.37
   9  -8  -7    0.99    0.17
   8  -8  -7    4.07    0.25
   7  -8  -7    0.29    0.14
   6  -8  -7    9.69    0.30
   5  -8  -7    0.10    0.13
   4  -8  -7   10.94    0.31
  -4   8   7   11.23    0.27
   4   8  -7   11.59    0.28
   3  -8  -7    2.16    0.16
  -3   8   7    2.12    0.12
   3   8  -7    2.08    0.13
   2  -8  -7   29.21    0.60
  -2   8   7   28.49    0.56
   2   8  -7   29.21    0.58
  -1   8   7   15.30    0.34
   1   8  -7   15.50    0.36
   0   8  -7    2.65    0.18
   0   8   7    3.15    0.19
   0   8   7    2.65    0.16
   1   8   7    0.27    0.11
   1   8   7    0.35    0.09
  -1   8  -7    0.24    0.11
   2   8   7    3.50    0.18
   2   8   7    3.73    0.21
   3   8   7    1.05    0.12
   3   8   7    1.08    0.13
   4   8   7    3.39    0.22
   4   8   7    3.67    0.20
   5   8   7    0.53    0.14
   5   8   7    0.64    0.13
   6   8   7    0.13    0.14
   6   8   7    0.19    0.14
   8  -9  -7    0.52    0.17
   7  -9  -7    4.36    0.26
   7   9  -7    4.68    0.21
   6  -9  -7    0.19    0.15
   5  -9  -7    1.16    0.16
   4  -9  -7    2.37    0.18
  -4   9   7    2.80    0.16
   4   9  -7    3.03    0.17
   3  -9  -7    9.08    0.38
  -3   9   7    9.47    0.25
   3   9  -7    9.34    0.27
  -2   9   7    3.48    0.18
   2   9  -7    3.89    0.20
   1   9  -7    2.73    0.19
  -1   9   7    2.80    0.17
   0   9   7    6.53    0.22
   0   9  -7    6.07    0.24
  -1   9  -7   20.66    0.47
   1   9   7   20.93    0.47
   1   9   7   20.77    0.45
   2   9   7    4.54    0.21
   2   9   7    4.44    0.24
   3   9   7   -0.06    0.11
   3   9   7    0.05    0.13
   4   9   7   -0.13    0.12
   4   9   7    0.16    0.13
   5   9   7    7.99    0.31
   5   9   7    7.94    0.29
   7 -10  -7   -0.13    0.18
   7  10  -7    0.15    0.12
   6 -10  -7    0.82    0.18
   5 -10  -7    1.12    0.18
  -4  10   7    0.11    0.10
   4  10  -7    0.01    0.11
   3  10  -7    0.10    0.11
  -3  10   7    0.12    0.10
   2  10  -7   11.34    0.32
  -2  10   7   11.45    0.30
   1  10  -7    5.26    0.24
  -1  10   7    5.02    0.21
   0  10  -7    1.08    0.15
   0  10   7    0.93    0.12
   1  10   7    1.78    0.14
   2  10   7    0.10    0.14
   2  10   7   -0.06    0.12
   3  10   7    0.12    0.14
   3  10   7    0.33    0.13
   4  10   7    0.67    0.16
   4  10   7    0.55    0.14
   5  11  -7    1.47    0.15
   4  11  -7    7.04    0.27
   3  11  -7    0.02    0.12
  -3  11   7    0.15    0.12
  -2  11   7    6.03    0.24
   2  11  -7    5.89    0.26
  -1  11   7    0.80    0.13
   1  11  -7    0.72    0.15
   0  11   7   14.36    0.37
   0  11  -7   14.25    0.40
   1  11   7   -0.04    0.12
   2  11   7    3.36    0.19
   3  11   7    1.25    0.16
  -3  12   7    9.32    0.31
   3  12  -7   10.21    0.33
   2  12  -7    1.68    0.18
  -2  12   7    1.50    0.16
   1  12  -7   10.35    0.35
  -1  12   7   10.43    0.32
   0  12   7    1.49    0.16
   3   0  -8   -0.01    0.04
   3   0  -8   -0.03    0.05
   2   0  -8  156.81    2.75
  -2   0   8  159.29    2.74
   1   0  -8    0.05    0.05
  -1   0   8    0.10    0.05
   0   0   8  183.55    3.23
   0   0  -8  188.68    3.24
   1   0   8   -0.03    0.06
  -1   0  -8   -0.02    0.06
   2   0   8   31.29    0.60
  -2   0  -8   31.83    0.60
   3   0   8   -0.05    0.07
   4   0   8   48.13    0.90
   5   0   8   -0.05    0.09
   6   0   8    1.14    0.13
   7   0   8    0.09    0.12
   8   0   8    8.97    0.31
   4  -1  -8   26.78    0.49
   4  -1  -8   25.99    0.49
   3  -1  -8   23.18    0.45
   3  -1  -8   23.99    0.45
   3   1  -8   23.03    0.44
   3   1  -8   24.66    0.44
   2  -1  -8   18.01    0.36
  -2   1   8   18.57    0.36
  -2   1   8   18.65    0.35
   2   1  -8   18.37    0.36
   1  -1  -8    6.44    0.17
  -1  -1   8    6.23    0.16
  -1   1   8    6.24    0.17
   1   1  -8    6.06    0.16
  -1   1   8    6.37    0.15
   0  -1   8   22.79    0.44
   0  -1  -8   22.52    0.45
   0   1   8   22.88    0.45
   0   1  -8   24.16    0.45
   0   1   8   22.91    0.44
   1  -1   8   16.73    0.35
  -1  -1  -8   17.23    0.36
   1   1   8   17.72    0.36
   1   1   8   17.18    0.35
  -1   1  -8   16.78    0.35
  -2  -1  -8    1.85    0.13
   2  -1   8    1.67    0.10
   2   1   8    1.83    0.13
  -2   1  -8    1.78    0.13
   2   1   8    1.88    0.12
   3  -1   8    0.04    0.07
   3   1   8   -0.08    0.07
   4  -1   8    3.99    0.17
   4   1   8    3.72    0.17
   5  -1   8    0.56    0.10
   5   1   8    0.43    0.10
   6  -1   8   -0.07    0.11
   6   1   8   -0.01    0.11
   7  -1   8    3.98    0.25
   7  -1   8    3.87    0.22
   7   1   8    3.84    0.22
   8  -1   8    2.20    0.19
   8   1   8    2.04    0.17
   4  -2  -8    3.60    0.12
   3  -2  -8   39.03    0.70
  -3   2   8   37.61    0.69
   3   2  -8   37.32    0.69
   3   2  -8   38.49    0.69
   2  -2  -8   50.81    0.90
  -2   2   8   50.40    0.89
   2   2  -8   48.54    0.90
   2   2  -8   50.27    0.90
  -2   2   8   49.81    0.90
   1  -2  -8    5.25    0.16
  -1  -2   8    5.55    0.16
  -1   2   8    5.49    0.14
  -1   2   8    5.44    0.16
   1   2  -8    5.54    0.15
   0  -2  -8    4.02    0.15
   0   2   8    4.18    0.13
   0   2  -8    4.47    0.14
   0   2   8    4.14    0.15
  -1  -2  -8    8.37    0.21
   1   2   8    8.40    0.21
   1   2   8    8.51    0.22
  -1   2  -8    8.53    0.21
  -2  -2  -8    8.87    0.24
   2   2   8    9.47    0.24
  -2   2  -8    9.19    0.23
   2   2   8    9.18    0.23
   3  -2   8    1.44    0.10
   3   2   8    1.74    0.11
   3   2   8    1.85    0.12
   4   2   8    4.21    0.19
   4   2   8    4.08    0.18
   5  -2   8   -0.04    0.12
   5   2   8    0.08    0.09
   6  -2   8    8.15    0.29
   6   2   8    8.73    0.26
   7  -2   8    1.31    0.17
   7   2   8    1.09    0.14
   8  -2   8    0.19    0.17
   8   2   8    0.15    0.14
   5  -3  -8    0.00    0.06
   4  -3  -8    1.40    0.09
   3  -3  -8    0.06    0.06
  -3   3   8    0.09    0.07
   3   3  -8    0.20    0.05
   2  -3  -8   41.06    0.74
  -2   3   8   40.64    0.73
  -2   3   8   39.23    0.74
   2   3  -8   40.40    0.73
  -1  -3   8    1.62    0.10
   1  -3  -8    1.58    0.10
   1   3  -8    1.55    0.10
  -1   3   8    1.37    0.09
  -1   3   8    1.74    0.10
   0  -3  -8    2.84    0.14
   0  -3   8    2.73    0.15
   0   3   8    2.74    0.14
   0   3  -8    2.93    0.12
   0   3   8    2.97    0.12
   1  -3   8    0.52    0.10
  -1  -3  -8    0.51    0.08
  -1   3  -8    0.62    0.08
   1   3   8    0.48    0.07
   1   3   8    0.57    0.08
   2  -3   8    2.11    0.13
  -2   3  -8    1.91    0.14
   2   3   8    2.21    0.15
   2   3   8    1.97    0.13
   3  -3   8    1.26    0.13
   3   3   8    1.01    0.10
   3   3   8    1.21    0.11
   4  -3   8    4.70    0.23
   4   3   8    4.66    0.18
   4   3   8    4.66    0.20
   5  -3   8   10.00    0.30
   5   3   8    9.55    0.27
   5   3   8    9.43    0.28
   6  -3   8    0.16    0.14
   6   3   8    0.02    0.11
   6   3   8   -0.13    0.11
   7  -3   8    0.07    0.16
   7   3   8    0.21    0.13
   8  -3   8    0.00    0.17
   8   3   8    0.15    0.15
   7  -4  -8    2.37    0.15
   6  -4  -8   10.37    0.25
   5  -4  -8    1.44    0.10
   4  -4  -8    0.95    0.09
   3  -4  -8    0.00    0.07
  -3   4   8    0.07    0.05
   3   4  -8    0.06    0.05
   2  -4  -8    0.18    0.07
   2   4  -8    0.05    0.05
  -2   4   8    0.12    0.05
  -2   4   8    0.18    0.07
   1  -4  -8    0.26    0.08
  -1   4   8    0.30    0.07
   1   4  -8    0.31    0.06
  -1   4   8    0.27    0.06
   0  -4  -8    0.78    0.09
   0  -4   8    0.72    0.10
   0   4   8    0.79    0.09
   0   4  -8    0.70    0.08
   0   4   8    0.66    0.07
   1  -4   8   18.62    0.40
  -1  -4  -8   18.82    0.40
   1   4   8   19.26    0.40
   1   4   8   19.12    0.39
  -1   4  -8   19.41    0.40
   2  -4   8    2.57    0.18
   2   4   8    2.73    0.16
  -2   4  -8    2.35    0.15
   2   4   8    2.52    0.14
   3  -4   8    9.89    0.28
   3   4   8    9.39    0.25
   3   4   8    9.88    0.26
   4  -4   8   20.62    0.46
   4   4   8   20.65    0.44
   4   4   8   20.48    0.44
   5  -4   8   18.20    0.43
   5   4   8   18.06    0.41
   5   4   8   18.06    0.41
   6  -4   8    4.11    0.26
   6   4   8    4.32    0.21
   6   4   8    4.45    0.23
   7  -4   8    1.97    0.20
   7   4   8    1.79    0.16
   7   4   8    1.59    0.16
   8  -5  -8    7.19    0.23
   7  -5  -8    3.05    0.17
   6  -5  -8    0.20    0.09
   5  -5  -8    1.30    0.11
   4  -5  -8   -0.03    0.09
   3  -5  -8    0.79    0.10
  -3   5   8    0.81    0.07
   3   5  -8    0.75    0.07
   2  -5  -8    5.85    0.20
   2   5  -8    5.72    0.17
  -2   5   8    5.94    0.16
   1  -5  -8   -0.03    0.09
  -1   5   8   -0.09    0.08
  -1   5   8    0.04    0.06
   1   5  -8   -0.07    0.06
   0  -5  -8    0.84    0.10
   0   5   8    0.99    0.10
   0   5  -8    1.04    0.09
   0   5   8    0.83    0.08
   1   5   8    0.45    0.09
   1   5   8    0.45    0.08
  -1   5  -8    0.45    0.09
   2   5   8   11.90    0.29
   2   5   8   11.62    0.28
  -2   5  -8   11.33    0.29
   3  -5   8   -0.08    0.13
   3   5   8   -0.02    0.08
   3   5   8   -0.07    0.10
   4  -5   8    0.65    0.15
   4   5   8    1.06    0.11
   4   5   8    1.17    0.13
   5  -5   8    1.18    0.16
   5   5   8    1.09    0.13
   5   5   8    1.30    0.13
   6  -5   8    5.23    0.29
   6   5   8    5.32    0.24
   6   5   8    5.68    0.24
   7  -5   8    0.30    0.19
   7   5   8    0.13    0.13
   7   5   8    0.14    0.14
  10  -6  -8    0.11    0.13
   9  -6  -8    1.51    0.14
   8  -6  -8   -0.17    0.11
   7  -6  -8    1.68    0.13
   6  -6  -8    3.63    0.19
   5  -6  -8    1.39    0.12
   4  -6  -8    9.38    0.27
   3  -6  -8    6.07    0.22
   3   6  -8    5.80    0.18
  -3   6   8    5.92    0.17
   2  -6  -8   34.49    0.67
   2   6  -8   33.99    0.65
  -2   6   8   34.82    0.64
   1  -6  -8    0.23    0.10
   1   6  -8    0.11    0.08
  -1   6   8    0.21    0.09
  -1   6   8    0.13    0.07
   0  -6  -8    1.78    0.14
   0   6   8    1.83    0.12
   0   6  -8    1.90    0.12
   0   6   8    1.96    0.11
  -1   6  -8   10.42    0.27
   1   6   8   10.12    0.26
   1   6   8   10.62    0.28
   2   6   8   12.53    0.32
   2   6   8   12.90    0.30
  -2   6  -8   12.62    0.32
   3   6   8    4.12    0.19
   3   6   8    4.12    0.20
   4   6   8    8.26    0.27
   4   6   8    8.30    0.25
   5   6   8   12.74    0.34
   5   6   8   12.45    0.33
   6   6   8    4.77    0.25
   6   6   8    4.64    0.24
   9  -7  -8    0.53    0.14
   8  -7  -8   10.02    0.30
   7  -7  -8    1.88    0.15
   6  -7  -8   21.52    0.47
   5  -7  -8    0.25    0.11
   4  -7  -8    0.54    0.12
   4   7  -8    0.47    0.08
  -4   7   8    0.51    0.08
   3  -7  -8    0.42    0.12
   3   7  -8    0.57    0.09
  -3   7   8    0.47    0.08
   2  -7  -8    4.67    0.22
  -2   7   8    4.43    0.17
   2   7  -8    4.53    0.18
   1  -7  -8    6.65    0.24
   1   7  -8    6.81    0.21
  -1   7   8    6.82    0.20
   0   7   8    3.78    0.20
   0   7   8    4.19    0.17
   0   7  -8    3.78    0.18
   1   7   8    2.74    0.16
   1   7   8    2.54    0.15
  -1   7  -8    2.32    0.14
   2   7   8    4.91    0.22
   2   7   8    4.17    0.19
   3   7   8    4.79    0.23
   3   7   8    4.90    0.21
   4   7   8    0.01    0.12
   4   7   8    0.14    0.11
   5   7   8    0.03    0.12
   5   7   8    0.08    0.13
   6   7   8    0.28    0.14
   6   7   8    0.51    0.15
   9  -8  -8    6.51    0.29
   8  -8  -8   -0.12    0.15
   7  -8  -8    0.16    0.14
   6  -8  -8    0.34    0.13
   5  -8  -8    1.49    0.15
   4  -8  -8    6.28    0.26
  -4   8   8    6.22    0.20
   4   8  -8    5.95    0.21
   3  -8  -8    0.78    0.14
   3   8  -8    0.65    0.10
  -3   8   8    0.78    0.10
   2  -8  -8    1.13    0.19
   2   8  -8    0.97    0.11
  -2   8   8    0.62    0.10
  -1   8   8   17.56    0.38
   1   8  -8   17.64    0.40
   0   8   8    5.22    0.20
   0   8  -8    5.51    0.22
   1   8   8    2.81    0.17
  -1   8  -8    3.27    0.21
   1   8   8    2.97    0.21
   2   8   8    1.38    0.13
   2   8   8    1.58    0.15
   3   8   8    1.91    0.16
   3   8   8    2.00    0.14
   4   8   8    0.18    0.12
   4   8   8    0.37    0.14
   5   8   8    1.12    0.15
   5   8   8    1.17    0.16
   8  -9  -8    4.31    0.29
   7  -9  -8    0.26    0.16
   6  -9  -8    1.34    0.17
   5  -9  -8   -0.09    0.14
   5   9  -8    0.03    0.10
   4  -9  -8    0.17    0.15
  -4   9   8    0.15    0.10
   4   9  -8    0.09    0.10
   3   9  -8    0.15    0.10
  -3   9   8    0.13    0.10
   2   9  -8    0.29    0.11
  -2   9   8    0.40    0.11
  -1   9   8    0.33    0.10
   1   9  -8    0.46    0.12
   0   9   8    5.50    0.22
   0   9  -8    5.38    0.25
   1   9   8   -0.10    0.10
   2   9   8    0.78    0.12
   2   9   8    0.74    0.14
   3   9   8    0.96    0.15
   3   9   8    0.86    0.13
   4   9   8    1.01    0.17
   4   9   8    1.24    0.15
   7 -10  -8    0.12    0.18
   6 -10  -8    0.02    0.17
   5  10  -8    1.79    0.14
   4  10  -8    0.19    0.11
  -3  10   8    0.60    0.12
   3  10  -8    0.66    0.13
   2  10  -8    0.61    0.13
  -2  10   8    0.47    0.12
   1  10  -8   12.90    0.35
  -1  10   8   12.64    0.33
   0  10  -8    0.43    0.14
   0  10   8    0.65    0.12
   1  10   8    0.89    0.13
   2  10   8    0.12    0.12
   3  10   8    1.95    0.19
   3  10   8    1.77    0.16
   5  11  -8    1.69    0.16
   4  11  -8    1.71    0.16
   3  11  -8    0.66    0.14
  -3  11   8    0.89    0.14
  -2  11   8    0.44    0.13
   2  11  -8    0.47    0.14
   1  11  -8    3.47    0.26
  -1  11   8    3.98    0.23
   0  11   8    2.15    0.16
   1  11   8    0.03    0.13
   2  11   8    0.12    0.14
   4   0  -9   -0.03    0.05
   3   0  -9  136.62    2.38
   2   0  -9   -0.01    0.05
  -2   0   9    0.02    0.05
  -1   0   9   53.64    0.95
   1   0  -9   52.06    0.96
   0   0  -9    0.09    0.07
   0   0   9    0.00    0.06
   1   0   9   23.25    0.46
  -1   0  -9   22.97    0.46
   2   0   9   -0.20    0.07
  -2   0  -9   -0.10    0.08
   3   0   9   44.70    0.84
   4   0   9    0.17    0.09
   5   0   9   25.54    0.53
   6   0   9    0.10    0.12
   7   0   9    1.39    0.16
   4  -1  -9   19.14    0.37
   3  -1  -9    1.67    0.11
   3   1  -9    1.87    0.10
  -3   1   9    1.73    0.09
   2  -1  -9    2.05    0.11
   2   1  -9    2.13    0.11
  -2   1   9    2.06    0.11
  -2   1   9    2.13    0.10
   1  -1  -9    0.73    0.08
  -1  -1   9    0.73    0.07
  -1   1   9    0.73    0.08
  -1   1   9    0.87    0.07
   1   1  -9    0.86    0.08
   0  -1   9   50.53    0.91
   0  -1  -9   49.92    0.92
   0   1   9   51.65    0.92
   0   1   9   49.77    0.91
   0   1  -9   49.93    0.92
  -1  -1  -9    2.07    0.14
   1  -1   9    2.40    0.13
   1   1   9    2.09    0.14
  -1   1  -9    2.44    0.14
   1   1   9    2.20    0.12
   2  -1   9    4.65    0.17
  -2  -1  -9    4.85    0.19
  -2   1  -9    4.74    0.18
   2   1   9    4.71    0.17
   3   1   9    0.40    0.09
   4  -1   9   15.90    0.36
   4   1   9   15.55    0.36
   5  -1   9    1.20    0.13
   5   1   9    1.44    0.13
   6  -1   9    7.16    0.26
   6   1   9    7.58    0.26
   7  -1   9    0.19    0.16
   7  -1   9    0.03    0.14
   7   1   9    0.14    0.14
   4  -2  -9    0.03    0.06
   3  -2  -9   57.19    1.02
   3   2  -9   55.99    1.01
   2  -2  -9   10.57    0.24
  -2   2   9    9.91    0.24
  -2   2   9   10.96    0.23
   2   2  -9   10.52    0.23
   1  -2  -9    1.56    0.10
   1   2  -9    1.64    0.11
  -1   2   9    1.56    0.09
  -1   2   9    1.56    0.10
   0  -2  -9    3.86    0.16
   0   2   9    4.12    0.14
   0   2   9    4.14    0.16
   0   2  -9    4.24    0.15
  -1  -2  -9   16.49    0.35
  -1   2  -9   16.10    0.35
   1   2   9   15.82    0.34
   1   2   9   16.90    0.36
   2   2   9   11.14    0.27
  -2   2  -9   10.98    0.28
   2   2   9   11.28    0.28
   3   2   9    2.97    0.18
   3   2   9    3.50    0.17
   4   2   9    0.93    0.12
   4   2   9    0.90    0.11
   5  -2   9   11.50    0.34
   5   2   9   12.18    0.31
   6  -2   9    0.21    0.15
   6   2   9    0.06    0.12
   7  -2   9    0.01    0.16
   7   2   9    0.10    0.14
   6  -3  -9    1.78    0.13
   5  -3  -9    5.92    0.18
   4  -3  -9    2.04    0.13
   3  -3  -9    1.06    0.09
   3   3  -9    1.01    0.07
  -3   3   9    1.16    0.07
   2  -3  -9    8.78    0.22
   2   3  -9    8.40    0.21
  -2   3   9    8.66    0.20
   1  -3  -9   30.13    0.57
  -1   3   9   29.41    0.57
  -1   3   9   29.83    0.56
   1   3  -9   30.19    0.57
   0  -3  -9   12.49    0.30
   0   3  -9   13.17    0.29
   0   3   9   12.88    0.28
   0   3   9   12.83    0.30
   1  -3   9    0.42    0.11
  -1  -3  -9    0.51    0.09
  -1   3  -9    0.50    0.09
   1   3   9    0.55    0.08
   1   3   9    0.51    0.10
   2  -3   9   23.93    0.50
  -2   3  -9   23.65    0.49
   2   3   9   23.99    0.49
   2   3   9   23.43    0.48
   3  -3   9   15.91    0.38
   3   3   9   15.52    0.36
   3   3   9   15.80    0.35
   4  -3   9    2.50    0.17
   4   3   9    2.29    0.15
   4   3   9    2.34    0.14
   5  -3   9    1.24    0.17
   5   3   9    1.18    0.13
   5   3   9    1.41    0.14
   6  -3   9    0.37    0.16
   6   3   9    0.18    0.12
   7  -3   9    6.65    0.32
   7   3   9    6.85    0.28
   7  -4  -9    3.69    0.17
   6  -4  -9   11.39    0.28
   5  -4  -9   14.31    0.32
   4  -4  -9   15.79    0.34
   3  -4  -9    2.64    0.15
   3   4  -9    2.41    0.12
  -3   4   9    2.70    0.11
   2  -4  -9   20.46    0.42
   2   4  -9   20.77    0.41
  -2   4   9   20.43    0.40
   1  -4  -9   27.14    0.53
  -1   4   9   26.86    0.51
   1   4  -9   26.56    0.52
  -1   4   9   26.33    0.53
   0  -4  -9   10.62    0.27
   0   4  -9   10.36    0.26
   0   4   9   10.41    0.27
   0   4   9   10.64    0.25
   1   4   9    0.06    0.09
  -1   4  -9    0.04    0.08
   1   4   9    0.00    0.07
  -2   4  -9   25.14    0.51
   2   4   9   24.69    0.51
   2   4   9   24.70    0.50
   3  -4   9    8.06    0.37
   3   4   9    7.90    0.25
   3   4   9    7.25    0.23
   4  -4   9   14.21    0.38
   4   4   9   13.62    0.35
   4   4   9   14.05    0.34
   5  -4   9    1.69    0.18
   5   4   9    1.79    0.15
   5   4   9    1.87    0.14
   6  -4   9    2.24    0.20
   6   4   9    1.92    0.16
   6   4   9    2.01    0.17
   7  -4   9    1.10    0.20
   7   4   9    1.00    0.16
   8  -5  -9    1.74    0.13
   7  -5  -9   19.69    0.42
   6  -5  -9    0.18    0.10
   5  -5  -9    9.03    0.25
   4  -5  -9    0.84    0.11
   3  -5  -9   35.41    0.67
  -3   5   9   34.90    0.64
   3   5  -9   34.08    0.65
   2  -5  -9    6.24    0.21
   2   5  -9    6.21    0.18
  -2   5   9    5.76    0.18
   1  -5  -9   11.94    0.29
  -1   5   9   11.89    0.27
   1   5  -9   11.87    0.28
   0  -5  -9   27.98    0.57
   0   5   9   29.27    0.57
   0   5   9   28.43    0.55
   0   5  -9   28.37    0.56
   1   5   9   40.82    0.78
  -1   5  -9   41.86    0.79
   1   5   9   42.46    0.80
   2   5   9   33.20    0.64
  -2   5  -9   31.36    0.74
   2   5   9   33.36    0.65
   3   5   9    2.18    0.13
   3   5   9    2.12    0.14
   4   5   9    1.71    0.15
   4   5   9    1.51    0.13
   5   5   9    9.55    0.29
   5   5   9    9.34    0.30
   6   5   9    0.48    0.14
   6   5   9    0.69    0.14
  10  -6  -9    0.58    0.14
   9  -6  -9    2.15    0.15
   8  -6  -9    1.63    0.14
   7  -6  -9    2.47    0.15
   6  -6  -9    4.90    0.21
   5  -6  -9    0.35    0.11
   4  -6  -9   20.90    0.45
   4   6  -9   20.89    0.42
   3  -6  -9   36.67    0.70
   3   6  -9   35.73    0.68
  -3   6   9   35.50    0.67
   2  -6  -9    6.98    0.24
  -2   6   9    6.95    0.20
   2   6  -9    7.28    0.21
   1  -6  -9   13.27    0.33
   1   6  -9   13.83    0.32
  -1   6   9   13.66    0.31
   0   6   9    8.42    0.23
   0   6  -9    8.53    0.25
   0   6   9    8.52    0.26
  -1   6  -9   13.98    0.34
   1   6   9   14.22    0.35
   1   6   9   13.84    0.32
   2   6   9   14.86    0.36
   2   6   9   14.63    0.34
   3   6   9    0.57    0.11
   3   6   9    0.37    0.12
   4   6   9    9.63    0.30
   4   6   9    9.27    0.28
   5   6   9    0.08    0.13
   5   6   9   -0.04    0.12
   6   6   9    0.67    0.15
   6   6   9    0.63    0.15
   9  -7  -9    0.18    0.14
   8  -7  -9    0.35    0.13
   7  -7  -9    0.03    0.12
   6  -7  -9    0.09    0.12
   5  -7  -9    3.65    0.22
   4  -7  -9    1.03    0.13
   4   7  -9    1.23    0.10
  -4   7   9    0.94    0.09
   3  -7  -9    0.49    0.13
   3   7  -9    0.49    0.09
  -3   7   9    0.36    0.08
   2  -7  -9    0.08    0.11
   2   7  -9    0.01    0.09
  -2   7   9    0.04    0.08
  -1   7   9   11.49    0.28
   1   7  -9   11.39    0.29
   0   7   9   11.98    0.30
   0   7  -9   12.28    0.31
  -1   7  -9    0.28    0.11
   1   7   9    0.22    0.10
   1   7   9    0.41    0.12
   2   7   9    0.46    0.11
   2   7   9    0.69    0.13
   3   7   9    1.59    0.14
   3   7   9    2.15    0.16
   4   7   9   -0.05    0.11
   4   7   9   -0.04    0.13
   5   7   9    0.40    0.15
   5   7   9    0.45    0.13
   8  -8  -9    3.64    0.25
   7  -8  -9    1.08    0.16
   6  -8  -9    6.20    0.27
   5  -8  -9    7.68    0.29
   4  -8  -9   11.69    0.34
  -4   8   9   11.52    0.29
   4   8  -9   11.90    0.30
   3  -8  -9    2.49    0.17
   3   8  -9    2.53    0.17
  -3   8   9    2.56    0.16
  -2   8   9    8.63    0.24
   2   8  -9    8.35    0.26
  -1   8   9    0.57    0.10
   1   8  -9    0.65    0.12
   0   8  -9   11.20    0.31
   0   8   9   11.12    0.29
   1   8   9    1.11    0.12
  -1   8  -9    1.07    0.14
   2   8   9   11.65    0.31
   2   8   9   11.10    0.34
   3   8   9    0.12    0.12
   3   8   9    0.07    0.13
   4   8   9    0.18    0.13
   4   8   9    0.27    0.15
   5   8   9    2.28    0.18
   7  -9  -9    0.10    0.16
   6  -9  -9    0.08    0.16
   5  -9  -9    0.21    0.16
   5   9  -9    0.24    0.11
   4  -9  -9    0.06    0.15
   4   9  -9    0.06    0.11
  -3   9   9    4.07    0.20
   3   9  -9    4.24    0.21
  -2   9   9   -0.06    0.10
   2   9  -9    0.09    0.11
   1   9  -9    8.26    0.28
  -1   9   9    8.04    0.25
   0   9   9    0.87    0.12
   0   9  -9    0.92    0.14
   1   9   9    2.21    0.15
   2   9   9    1.41    0.14
   3   9   9    0.38    0.17
   3   9   9    0.32    0.13
   4   9   9    1.27    0.18
   4   9   9    1.13    0.16
   6 -10  -9    2.03    0.21
   5  10  -9    4.00    0.22
   4  10  -9    7.24    0.27
   3  10  -9    7.55    0.27
  -3  10   9    7.37    0.26
   2  10  -9    8.47    0.29
  -2  10   9    8.26    0.27
  -1  10   9    6.46    0.25
   1  10  -9    6.43    0.28
   0  10  -9    6.96    0.30
   0  10   9    6.30    0.25
   1  10   9    5.17    0.24
   2  10   9    8.76    0.30
   4  11  -9    0.17    0.14
   3  11  -9    2.02    0.17
  -3  11   9    2.08    0.16
   2  11  -9    1.00    0.16
  -2  11   9    1.18    0.15
   1  11  -9   11.77    0.37
  -1  11   9   11.45    0.34
   0  11   9    1.94    0.17
   4   0 -10    7.37    0.19
   3   0 -10    0.00    0.06
  -2   0  10   25.80    0.48
   2   0 -10   24.87    0.49
   1   0 -10   -0.08    0.06
  -1   0  10   -0.05    0.06
   0   0  10    0.11    0.07
   0   0 -10    0.12    0.08
   1   0  10    0.01    0.07
  -1   0 -10    0.01    0.08
   2   0  10    1.54    0.11
   3   0  10   -0.05    0.09
   4   0  10   -0.02    0.10
   5   0  10   -0.02    0.11
   6   0  10    0.39    0.14
   7   0  10    0.05    0.15
   4  -1 -10    0.26    0.06
   4   1 -10    0.25    0.06
   3  -1 -10    9.86    0.23
  -3   1  10   10.03    0.22
   3   1 -10   10.14    0.23
   2  -1 -10    0.51    0.08
   2   1 -10    0.52    0.07
  -2   1  10    0.59    0.07
   1  -1 -10    1.00    0.09
  -1   1  10    0.83    0.08
   1   1 -10    0.78    0.08
   0  -1  10    0.70    0.08
   0  -1 -10    0.54    0.09
   0   1 -10    0.57    0.08
   0   1  10    0.62    0.09
   0   1  10    0.65    0.08
  -1  -1 -10    6.62    0.21
   1  -1  10    6.40    0.20
   1   1  10    6.75    0.20
  -1   1 -10    6.62    0.21
   2  -1  10    5.93    0.20
   2   1  10    5.93    0.20
   3  -1  10   10.34    0.27
   3   1  10   10.03    0.27
   4  -1  10    0.01    0.10
   4   1  10    0.05    0.11
   5  -1  10    3.19    0.21
   5   1  10    3.33    0.21
   6  -1  10    0.98    0.15
   6   1  10    1.17    0.15
   7  -1  10    1.52    0.20
   7   1  10    1.51    0.17
   5  -2 -10   12.01    0.27
   4  -2 -10    0.03    0.07
   3  -2 -10    4.20    0.16
   3   2 -10    4.41    0.14
  -3   2  10    4.35    0.14
   2  -2 -10    0.31    0.08
   2   2 -10    0.29    0.07
  -2   2  10    0.29    0.06
   1  -2 -10    0.41    0.08
  -1   2  10    0.26    0.07
   1   2 -10    0.11    0.07
   0  -2 -10    5.44    0.19
   0   2  10    5.30    0.19
   0   2  10    5.18    0.17
   0   2 -10    5.33    0.18
  -1  -2 -10    3.73    0.18
  -1   2 -10    3.77    0.17
   1   2  10    3.87    0.18
   1   2  10    3.58    0.16
   2   2  10    1.41    0.11
   2   2  10    1.48    0.13
   3   2  10    8.45    0.27
   3   2  10    8.29    0.25
   4  -2  10   -0.01    0.14
   4   2  10   -0.10    0.10
   5  -2  10    0.31    0.15
   5   2  10    0.27    0.12
   6  -2  10    0.04    0.17
   6   2  10    0.04    0.13
   7  -2  10    1.58    0.21
   6  -3 -10    0.26    0.08
   5  -3 -10    5.19    0.18
   4  -3 -10    2.92    0.15
   4   3 -10    3.09    0.12
   3  -3 -10   -0.15    0.08
   3   3 -10    0.02    0.06
  -3   3  10   -0.03    0.06
   2  -3 -10   29.30    0.56
  -2   3  10   28.58    0.54
   2   3 -10   27.72    0.55
   1  -3 -10    1.10    0.10
  -1   3  10    1.04    0.08
   1   3 -10    1.12    0.09
   0  -3 -10    3.76    0.17
   0   3 -10    3.69    0.16
   0   3  10    3.49    0.15
   0   3  10    3.79    0.18
  -1   3 -10    3.68    0.17
   1   3  10    3.74    0.17
   1   3  10    3.97    0.19
   2   3  10    0.21    0.09
   2   3  10    0.40    0.11
   3   3  10    0.43    0.10
   3   3  10    0.48    0.12
   4   3  10    5.30    0.22
   4   3  10    5.73    0.25
   5   3  10   13.41    0.35
   6   3  10   -0.08    0.13
   7  -4 -10    1.36    0.11
   6  -4 -10    0.22    0.09
   5  -4 -10    6.05    0.20
   4  -4 -10   15.70    0.34
   4   4 -10   15.16    0.32
   3  -4 -10   14.63    0.33
   3   4 -10   14.22    0.31
  -3   4  10   14.48    0.30
   2  -4 -10    3.28    0.17
   2   4 -10    2.83    0.14
  -2   4  10    3.21    0.14
   1  -4 -10    6.42    0.21
  -1   4  10    5.79    0.19
   1   4 -10    6.41    0.20
   0  -4 -10    2.34    0.17
   0   4 -10    2.01    0.12
   0   4  10    2.05    0.11
   1   4  10    3.01    0.16
  -1   4 -10    2.49    0.17
   1   4  10    3.10    0.19
   2   4  10    9.65    0.27
   2   4  10   10.01    0.28
   3   4  10    0.09    0.11
   3   4  10    0.14    0.10
   4   4  10    2.51    0.16
   4   4  10    2.79    0.17
   5   4  10    0.89    0.14
   5   4  10    0.80    0.15
   6   4  10    2.44    0.18
   8  -5 -10   16.31    0.38
   7  -5 -10    5.05    0.21
   6  -5 -10    1.81    0.13
   5  -5 -10    4.25    0.20
   4  -5 -10   36.03    0.69
   4   5 -10   35.21    0.67
   3  -5 -10    0.06    0.10
   3   5 -10    0.09    0.07
  -3   5  10   -0.10    0.07
   2  -5 -10    0.18    0.10
  -2   5  10    0.09    0.07
   2   5 -10    0.15    0.08
   1  -5 -10    0.03    0.10
  -1   5  10    0.03    0.07
   1   5 -10   -0.21    0.08
   0   5 -10    9.42    0.26
   0   5  10   10.45    0.26
  -1   5 -10    1.23    0.12
   1   5  10    1.33    0.13
   1   5  10    1.24    0.11
   2   5  10    6.26    0.24
   2   5  10    6.15    0.22
   3   5  10    0.12    0.12
   3   5  10    0.23    0.11
   4   5  10    0.14    0.13
   4   5  10    0.29    0.12
   5   5  10    0.90    0.14
   5   5  10    0.84    0.16
   6   5  10    3.98    0.28
   6   5  10    4.08    0.26
   9  -6 -10    0.27    0.13
   8  -6 -10    4.69    0.23
   7  -6 -10    4.89    0.22
   6  -6 -10    1.41    0.13
   5  -6 -10    0.25    0.12
   4  -6 -10    3.05    0.20
   4   6 -10    2.70    0.15
  -4   6  10    2.60    0.14
   3  -6 -10   -0.01    0.10
   3   6 -10    0.00    0.08
  -3   6  10    0.10    0.08
   2  -6 -10    0.08    0.11
  -2   6  10    0.00    0.08
   2   6 -10   -0.02    0.08
   1  -6 -10    0.46    0.12
  -1   6  10    0.17    0.09
   1   6 -10    0.26    0.10
   0   6  10   12.04    0.29
   0   6 -10   11.52    0.31
  -1   6 -10    3.47    0.20
   1   6  10    3.76    0.18
   2   6  10    1.46    0.13
   2   6  10    1.56    0.15
   3   6  10    0.63    0.12
   3   6  10    0.64    0.14
   4   6  10    3.95    0.23
   4   6  10    3.61    0.25
   5   6  10    0.57    0.15
   5   6  10    0.58    0.15
   9  -7 -10    0.15    0.14
   8  -7 -10    1.32    0.16
   7  -7 -10    0.12    0.13
   6  -7 -10    0.13    0.13
   5  -7 -10    0.63    0.14
   4  -7 -10    0.80    0.14
  -4   7  10    0.78    0.11
   4   7 -10    0.70    0.10
   3  -7 -10    0.10    0.12
  -3   7  10    0.14    0.09
   3   7 -10    0.12    0.09
   2  -7 -10    1.10    0.14
  -2   7  10    1.10    0.11
   2   7 -10    0.90    0.11
  -1   7  10   -0.16    0.09
   1   7 -10    0.03    0.10
   0   7  10    1.47    0.12
   0   7 -10    1.07    0.13
   1   7  10    5.78    0.22
  -1   7 -10    5.32    0.25
   2   7  10    0.10    0.11
   3   7  10    1.39    0.17
   3   7  10    1.19    0.14
   4   7  10    0.22    0.15
   4   7  10    0.36    0.13
   8  -8 -10   -0.16    0.15
   7  -8 -10    3.02    0.19
   6  -8 -10    1.88    0.17
   5  -8 -10    3.02    0.19
   4  -8 -10    1.38    0.16
   4   8 -10    1.63    0.13
   3  -8 -10    2.06    0.18
   3   8 -10    2.41    0.18
  -3   8  10    2.30    0.13
   2   8 -10    0.94    0.12
  -2   8  10    0.74    0.11
   1   8 -10    0.00    0.11
  -1   8  10    0.00    0.10
   0   8 -10    2.30    0.16
   0   8  10    2.09    0.14
   1   8  10    0.35    0.12
   2   8  10    1.18    0.14
   3   8  10    1.06    0.15
   4   8  10    0.16    0.14
   4   8  10    0.38    0.17
   7  -9 -10    1.96    0.20
   6  -9 -10    0.05    0.16
   5  -9 -10    1.63    0.19
   5   9 -10    1.78    0.15
   4   9 -10    0.23    0.12
   3   9 -10    0.14    0.12
  -3   9  10    0.14    0.11
  -2   9  10    1.36    0.13
   2   9 -10    1.30    0.14
  -1   9  10    0.30    0.11
   1   9 -10    0.45    0.13
   0   9  10    0.06    0.11
   0   9 -10   -0.07    0.14
   1   9  10   -0.02    0.12
   2   9  10    0.29    0.13
   3   9  10   -0.01    0.14
   5  10 -10    3.44    0.23
   4  10 -10    2.53    0.18
  -3  10  10   -0.02    0.12
   3  10 -10    0.05    0.13
  -2  10  10    2.98    0.17
   2  10 -10    2.92    0.19
   1  10 -10    0.29    0.15
  -1  10  10    0.27    0.13
   0  10  10    0.08    0.13
   1  10  10    1.26    0.16
   5   0 -11   31.18    0.59
   4   0 -11   -0.04    0.06
   3   0 -11    0.52    0.08
   2   0 -11    0.08    0.07
  -2   0  11   -0.03    0.07
   1   0 -11    0.08    0.08
  -1   0  11    0.17    0.07
   0   0 -11   -0.06    0.08
   0   0  11    0.05    0.08
   1   0  11    0.66    0.10
  -1   0 -11    0.54    0.10
   2   0  11   -0.17    0.09
   3   0  11    9.23    0.27
   4   0  11   -0.19    0.11
   5   0  11    3.56    0.23
   6   0  11    0.17    0.15
   5  -1 -11    0.16    0.07
   4  -1 -11    5.20    0.17
   4   1 -11    5.01    0.16
   3  -1 -11    4.78    0.17
  -3   1  11    4.82    0.15
   3   1 -11    4.62    0.16
   2  -1 -11   61.11    1.11
  -2   1  11   61.33    1.10
   2   1 -11   61.16    1.11
   1  -1 -11   -0.01    0.08
   1   1 -11   -0.08    0.07
  -1   1  11    0.09    0.07
   0  -1 -11    0.17    0.09
   0  -1  11    0.10    0.08
   0   1 -11    0.24    0.09
   0   1  11    0.28    0.08
   1  -1  11    3.30    0.17
  -1  -1 -11    3.21    0.19
   1   1  11    3.02    0.17
  -1   1 -11    3.13    0.17
   2  -1  11    0.89    0.11
   2   1  11    0.94    0.11
   3  -1  11    0.47    0.11
   3   1  11    0.44    0.11
   4  -1  11    0.74    0.13
   4   1  11    0.76    0.13
   5  -1  11    0.47    0.14
   5   1  11    0.66    0.14
   6   1  11    2.35    0.19
   6  -2 -11    0.13    0.08
   5  -2 -11   15.76    0.34
   4  -2 -11   11.91    0.27
   4   2 -11   11.41    0.26
   3  -2 -11   19.32    0.40
  -3   2  11   19.62    0.39
   3   2 -11   19.18    0.39
   2  -2 -11    5.70    0.19
  -2   2  11    4.86    0.17
   2   2 -11    5.37    0.17
   1  -2 -11    0.10    0.09
   1   2 -11   -0.09    0.07
  -1   2  11    0.03    0.07
   0  -2 -11   33.37    0.66
   0   2  11   34.68    0.65
   0   2 -11   34.76    0.66
   1   2  11   10.49    0.26
  -1   2 -11    9.98    0.27
   2   2  11    2.79    0.17
   2   2  11    2.17    0.23
   3   2  11    2.25    0.14
   4   2  11   19.01    0.44
   5   2  11    5.38    0.26
   6   2  11    3.36    0.21
   6  -3 -11    6.79    0.21
   5  -3 -11    5.29    0.19
   4  -3 -11   27.58    0.54
   4   3 -11   27.23    0.52
   3  -3 -11    0.67    0.10
   3   3 -11    0.81    0.08
  -3   3  11    0.63    0.08
   2  -3 -11   20.94    0.44
  -2   3  11   21.05    0.42
   2   3 -11   21.25    0.43
   1  -3 -11   10.98    0.28
  -1   3  11   11.34    0.27
   1   3 -11   11.00    0.27
   0  -3 -11   23.85    0.50
   0   3 -11   24.14    0.49
   0   3  11   23.86    0.48
  -1   3 -11   -0.04    0.09
   1   3  11   -0.08    0.08
   2   3  11    9.38    0.26
   2   3  11    8.88    0.37
   3   3  11    3.29    0.20
   3   3  11    3.24    0.23
   4   3  11   15.01    0.40
   4   3  11   15.05    0.38
   5   3  11    0.06    0.13
   6   3  11    3.43    0.21
   7  -4 -11    1.17    0.12
   6  -4 -11    1.04    0.11
   5  -4 -11   16.19    0.37
   4  -4 -11    2.58    0.17
   4   4 -11    2.34    0.13
   3  -4 -11    3.89    0.19
   3   4 -11    3.99    0.15
  -3   4  11    3.65    0.15
   2  -4 -11    0.30    0.10
   2   4 -11    0.14    0.08
  -2   4  11    0.14    0.07
   1  -4 -11   13.90    0.34
  -1   4  11   14.31    0.32
   1   4 -11   14.11    0.33
   0   4 -11    2.61    0.17
   0   4  11    2.51    0.16
  -1   4 -11    1.63    0.13
   1   4  11    1.65    0.12
   2   4  11    0.17    0.10
   3   4  11    5.35    0.23
   3   4  11    5.18    0.25
   4   4  11   -0.11    0.14
   4   4  11    0.12    0.12
   5   4  11    1.75    0.19
   5   4  11    2.00    0.17
   8  -5 -11    3.29    0.21
   7  -5 -11    2.69    0.19
   6  -5 -11    0.00    0.10
   5  -5 -11    0.44    0.11
   4  -5 -11    0.82    0.12
   4   5 -11    1.02    0.09
   3  -5 -11   16.22    0.37
  -3   5  11   15.63    0.34
   3   5 -11   15.67    0.35
   2  -5 -11    2.97    0.20
   2   5 -11    3.15    0.16
  -2   5  11    3.16    0.16
   1  -5 -11    0.89    0.13
  -1   5  11    1.00    0.10
   1   5 -11    1.18    0.11
   0   5  11    5.83    0.21
   0   5 -11    5.38    0.22
  -1   5 -11    8.41    0.27
   1   5  11    9.32    0.26
   2   5  11    0.16    0.11
   3   5  11    3.87    0.21
   4   5  11    0.18    0.15
   4   5  11    0.39    0.13
   5   5  11    9.99    0.36
   5   5  11   10.93    0.34
   9  -6 -11    1.48    0.15
   8  -6 -11    0.09    0.13
   7  -6 -11    2.51    0.16
   6  -6 -11    3.88    0.22
   5  -6 -11    0.45    0.12
   4  -6 -11    4.30    0.22
   4   6 -11    4.46    0.18
   3  -6 -11    0.11    0.12
  -3   6  11    0.21    0.08
   3   6 -11    0.14    0.09
   2  -6 -11    4.63    0.23
  -2   6  11    4.33    0.18
   2   6 -11    4.51    0.19
   1   6 -11    0.18    0.10
  -1   6  11    0.22    0.09
   0   6 -11    3.21    0.20
   0   6  11    3.53    0.18
   1   6  11    8.96    0.27
   2   6  11    3.53    0.21
   3   6  11    1.32    0.14
   4   6  11    0.00    0.13
   8  -7 -11    0.92    0.15
   7  -7 -11    5.04    0.26
   6  -7 -11   -0.13    0.13
   5  -7 -11   12.83    0.35
   5   7 -11   12.76    0.31
   4  -7 -11    0.40    0.13
   4   7 -11    0.52    0.10
   3  -7 -11    7.16    0.28
   3   7 -11    7.44    0.23
  -3   7  11    7.51    0.23
   2   7 -11    7.04    0.24
  -2   7  11    6.67    0.23
  -1   7  11    9.14    0.26
   1   7 -11    8.93    0.28
   0   7 -11    0.57    0.13
   0   7  11    0.72    0.11
   1   7  11    4.48    0.22
   2   7  11    0.85    0.13
   3   7  11   13.60    0.37
   4   7  11    2.76    0.19
   7  -8 -11    0.39    0.16
   6  -8 -11    1.38    0.17
   5  -8 -11    0.09    0.15
   5   8 -11    0.06    0.10
   4  -8 -11    5.06    0.27
   4   8 -11    5.03    0.21
  -3   8  11    1.85    0.13
   3   8 -11    1.79    0.14
   2   8 -11    6.86    0.25
  -2   8  11    6.70    0.24
   1   8 -11    0.15    0.13
  -1   8  11   -0.01    0.11
   0   8 -11   15.07    0.39
   0   8  11   14.86    0.37
   1   8  11    0.53    0.13
   2   8  11    5.20    0.25
   3   8  11    0.17    0.14
   6  -9 -11    0.46    0.18
   5  -9 -11    0.58    0.18
   5   9 -11    0.48    0.13
   4   9 -11    0.61    0.13
   3   9 -11    6.92    0.27
  -3   9  11    7.27    0.26
  -2   9  11    1.67    0.14
   2   9 -11    1.73    0.15
  -1   9  11    1.55    0.15
   1   9 -11    1.65    0.16
   0   9  11    1.73    0.15
   1   9  11    2.39    0.17
   4  10 -11    0.47    0.14
   3  10 -11    0.01    0.14
   2  10 -11    0.14    0.15
  -2  10  11    0.16    0.13
  -1  10  11    8.04    0.29
   1  10 -11    8.11    0.33
   5   0 -12    0.06    0.07
   4   0 -12   28.09    0.55
   3   0 -12    0.02    0.08
   2   0 -12   62.02    1.14
  -2   0  12   62.92    1.13
   1   0 -12   -0.02    0.09
  -1   0  12   -0.07    0.08
   0   0  12    2.42    0.16
   0   0 -12    2.40    0.17
   1   0  12   -0.12    0.09
   2   0  12    4.72    0.21
   3   0  12    0.04    0.12
   4   0  12    0.06    0.13
   5   0  12   -0.02    0.14
   6  -1 -12    0.37    0.08
   5  -1 -12    0.34    0.08
   5   1 -12    0.38    0.08
   4  -1 -12   12.53    0.29
   4   1 -12   12.36    0.28
   3  -1 -12   -0.07    0.08
   3   1 -12   -0.01    0.08
  -3   1  12   -0.04    0.07
   2  -1 -12    0.27    0.09
  -2   1  12    0.42    0.08
   1  -1 -12    0.19    0.09
   1   1 -12    0.10    0.09
  -1   1  12    0.20    0.08
   0  -1 -12    1.46    0.12
   0   1  12    1.66    0.12
   0   1 -12    1.69    0.12
   1  -1  12   -0.03    0.09
   1   1  12   -0.07    0.09
   2  -1  12    0.43    0.11
   2   1  12    0.70    0.12
   3  -1  12   10.08    0.30
   3   1  12    9.67    0.30
   4  -1  12    0.14    0.14
   4   1  12    0.35    0.14
   5   1  12    1.96    0.18
   6  -2 -12    5.73    0.19
   5  -2 -12    7.77    0.22
   4  -2 -12   35.84    0.69
   4   2 -12   35.86    0.68
   3  -2 -12   27.61    0.55
  -3   2  12   27.46    0.53
   3   2 -12   27.02    0.54
   2  -2 -12   12.52    0.31
   2   2 -12   12.25    0.29
  -2   2  12   12.44    0.29
   1  -2 -12   30.23    0.59
  -1   2  12   30.07    0.58
   1   2 -12   28.83    0.59
   0  -2 -12   16.85    0.39
   0   2  12   17.27    0.38
   0   2 -12   17.16    0.39
   1   2  12    0.08    0.09
   2   2  12   -0.21    0.10
   3   2  12    1.39    0.14
   4   2  12    7.16    0.28
   5   2  12    0.22    0.15
   7  -3 -12    4.69    0.19
   6  -3 -12    2.66    0.17
   5  -3 -12   22.73    0.47
   5   3 -12   22.74    0.45
   4  -3 -12    4.79    0.19
   4   3 -12    4.65    0.17
   3  -3 -12    8.17    0.24
  -3   3  12    7.87    0.21
   3   3 -12    7.96    0.22
   2  -3 -12    8.95    0.26
  -2   3  12    8.60    0.23
   2   3 -12    9.04    0.24
   1  -3 -12   10.24    0.29
  -1   3  12   10.21    0.26
   1   3 -12   10.44    0.27
   0   3  12    1.82    0.12
   0   3 -12    2.02    0.13
   1   3  12    4.53    0.20
   2   3  12   -0.02    0.11
   3   3  12    0.49    0.13
   4   3  12    5.09    0.26
   5   3  12    5.79    0.28
   7  -4 -12    2.88    0.19
   6  -4 -12    7.59    0.24
   5  -4 -12    1.44    0.12
   4  -4 -12    1.33    0.13
  -4   4  12    1.37    0.10
   4   4 -12    1.36    0.10
   3  -4 -12    6.86    0.23
  -3   4  12    6.27    0.20
   3   4 -12    6.33    0.20
   2  -4 -12    5.47    0.23
  -2   4  12    5.45    0.19
   2   4 -12    5.60    0.20
   1  -4 -12    1.31    0.13
   1   4 -12    1.45    0.12
  -1   4  12    1.55    0.11
   0   4  12    0.85    0.11
   0   4 -12    0.87    0.12
   1   4  12    0.13    0.10
   2   4  12    3.90    0.21
   3   4  12    0.69    0.13
   4   4  12    1.18    0.16
   8  -5 -12    0.04    0.12
   7  -5 -12    0.80    0.12
   6  -5 -12    2.24    0.15
   5  -5 -12    0.98    0.12
   4  -5 -12    4.46    0.21
   4   5 -12    4.49    0.18
   3  -5 -12    0.05    0.11
  -3   5  12    0.09    0.08
   3   5 -12   -0.11    0.08
   2  -5 -12    1.82    0.15
   2   5 -12    2.15    0.13
  -2   5  12    2.10    0.13
  -1   5  12    0.26    0.10
   1   5 -12    0.22    0.10
   0   5 -12   -0.02    0.11
   0   5  12    0.00    0.10
   1   5  12    0.25    0.11
   2   5  12    0.83    0.13
   3   5  12    5.96    0.26
   4   5  12    1.86    0.18
   9  -6 -12    6.21    0.27
   8  -6 -12    0.24    0.14
   7  -6 -12   14.24    0.37
   6  -6 -12    0.58    0.13
   5  -6 -12    3.14    0.22
   5   6 -12    3.48    0.18
   4  -6 -12    2.99    0.21
   4   6 -12    2.97    0.17
   3  -6 -12    5.41    0.25
   3   6 -12    4.94    0.20
  -3   6  12    5.01    0.20
   2  -6 -12    0.58    0.21
  -2   6  12    0.62    0.11
   2   6 -12    0.54    0.11
  -1   6  12    5.69    0.22
   1   6 -12    5.32    0.23
   0   6  12    0.27    0.11
   0   6 -12    0.26    0.12
   1   6  12    4.63    0.23
   2   6  12    0.29    0.13
   3   6  12    0.01    0.13
   8  -7 -12    0.35    0.15
   7  -7 -12    0.15    0.15
   6  -7 -12    6.26    0.27
   5  -7 -12    3.85    0.24
   5   7 -12    4.09    0.19
   4  -7 -12    0.57    0.14
   4   7 -12    0.67    0.11
   3  -7 -12    0.88    0.15
  -3   7  12    1.20    0.12
   3   7 -12    1.04    0.12
  -2   7  12    0.10    0.10
   2   7 -12    0.07    0.11
   1   7 -12    1.66    0.15
  -1   7  12    2.01    0.14
   0   7 -12   -0.10    0.13
   0   7  12    0.19    0.11
   1   7  12    1.27    0.15
   2   7  12    1.98    0.17
   3   7  12    2.43    0.19
   7  -8 -12   13.99    0.41
   6  -8 -12    1.04    0.17
   5  -8 -12    4.75    0.27
   5   8 -12    4.84    0.22
   4  -8 -12    0.10    0.19
   4   8 -12    0.27    0.12
  -3   8  12    5.76    0.23
   3   8 -12    6.26    0.24
   2   8 -12    6.11    0.25
  -2   8  12    6.01    0.24
  -1   8  12   20.55    0.46
   1   8 -12   20.31    0.48
   0   8  12    0.97    0.14
   1   8  12    3.24    0.18
   2   8  12    0.85    0.15
   5   9 -12    0.13    0.13
   4   9 -12    3.47    0.23
   3   9 -12    0.01    0.13
  -2   9  12    5.02    0.25
   2   9 -12    5.30    0.26
   1   9 -12   -0.21    0.15
  -1   9  12   -0.02    0.13
   0   9  12    0.42    0.14
   6   0 -13   -0.09    0.08
   5   0 -13   11.44    0.28
   4   0 -13    0.02    0.08
   3   0 -13    6.25    0.21
   2   0 -13   -0.11    0.09
   1   0 -13   14.96    0.36
  -1   0  13   15.65    0.35
   0   0 -13   -0.09    0.10
   0   0  13   -0.06    0.09
   1   0  13    2.38    0.15
   2   0  13    0.19    0.12
   3   0  13    7.93    0.29
   4   0  13    0.21    0.15
   6  -1 -13    3.18    0.16
   5  -1 -13    3.25    0.17
   5   1 -13    3.24    0.15
   4  -1 -13   27.89    0.55
   4   1 -13   27.06    0.54
   3  -1 -13    4.60    0.19
   3   1 -13    4.76    0.18
  -3   1  13    4.35    0.17
   2  -1 -13    1.61    0.12
   2   1 -13    1.84    0.12
  -2   1  13    1.87    0.12
   1  -1 -13    0.13    0.10
   1   1 -13    0.20    0.10
  -1   1  13    0.11    0.09
   0   1  13    2.16    0.13
   0   1 -13    2.26    0.15
   1   1  13    2.99    0.19
   2  -1  13   11.17    0.32
   2   1  13   10.96    0.31
   3  -1  13    2.94    0.18
   3   1  13    3.10    0.19
   4   1  13   14.10    0.39
   7  -2 -13    2.87    0.17
   6  -2 -13    0.47    0.10
   5  -2 -13    0.02    0.09
   5   2 -13    0.03    0.08
   4  -2 -13    1.93    0.13
   4   2 -13    2.00    0.14
  -4   2  13    1.84    0.11
   3  -2 -13    0.02    0.09
  -3   2  13    0.16    0.08
   3   2 -13    0.23    0.09
   2  -2 -13   -0.18    0.09
  -2   2  13   -0.05    0.08
   2   2 -13   -0.05    0.08
   1  -2 -13   -0.03    0.10
   1   2 -13    0.04    0.09
  -1   2  13    0.00    0.09
   0   2 -13    1.08    0.12
   0   2  13    1.06    0.12
   1   2  13    2.98    0.20
   2   2  13   -0.10    0.12
   3   2  13   -0.03    0.13
   4   2  13    0.65    0.16
   7  -3 -13    0.76    0.12
   6  -3 -13    0.12    0.10
   5  -3 -13    1.04    0.12
   5   3 -13    1.56    0.11
   4  -3 -13    2.02    0.14
   4   3 -13    2.23    0.15
   3  -3 -13    3.35    0.19
  -3   3  13    3.25    0.16
   3   3 -13    3.66    0.17
   2  -3 -13    0.01    0.10
   2   3 -13    0.15    0.09
  -2   3  13   -0.10    0.09
   1  -3 -13    6.40    0.24
   1   3 -13    6.39    0.23
  -1   3  13    6.49    0.22
   0   3  13    1.18    0.12
   0   3 -13    1.26    0.13
   1   3  13    2.14    0.15
   2   3  13    0.30    0.12
   3   3  13    1.92    0.17
   4   3  13    2.78    0.20
   8  -4 -13    0.03    0.11
   7  -4 -13    0.22    0.11
   6  -4 -13    1.64    0.14
   5  -4 -13    0.42    0.11
   5   4 -13    0.50    0.09
   4  -4 -13    1.24    0.13
   4   4 -13    1.47    0.11
   3  -4 -13    0.17    0.11
  -3   4  13    0.04    0.09
   3   4 -13    0.00    0.09
   2  -4 -13    9.54    0.29
  -2   4  13   10.00    0.26
   2   4 -13    9.69    0.27
   1   4 -13    2.62    0.19
  -1   4  13    2.71    0.18
   0   4  13    3.28    0.19
   0   4 -13    2.86    0.20
   1   4  13    6.24    0.24
   2   4  13    2.29    0.16
   3   4  13    1.85    0.17
   9  -5 -13   -0.14    0.12
   8  -5 -13    0.67    0.14
   7  -5 -13    0.03    0.12
   6  -5 -13    1.34    0.14
   5  -5 -13    2.60    0.16
   5   5 -13    2.41    0.16
   4  -5 -13    5.68    0.25
   4   5 -13    5.69    0.20
   3  -5 -13    5.68    0.25
  -3   5  13    6.20    0.21
   3   5 -13    6.14    0.22
   2  -5 -13    1.67    0.15
  -2   5  13    2.19    0.13
   2   5 -13    2.00    0.14
  -1   5  13    0.79    0.12
   1   5 -13    1.02    0.13
   0   5  13    0.03    0.11
   0   5 -13   -0.11    0.12
   1   5  13    8.00    0.28
   2   5  13    2.17    0.17
   3   5  13    8.19    0.30
   8  -6 -13    0.10    0.14
   7  -6 -13    0.92    0.15
   6  -6 -13    0.10    0.13
   5  -6 -13    2.56    0.17
   5   6 -13    3.19    0.18
   4  -6 -13    0.44    0.14
   4   6 -13    0.15    0.10
   3  -6 -13    0.03    0.13
  -3   6  13    0.14    0.10
   3   6 -13   -0.16    0.10
  -2   6  13    2.04    0.14
   2   6 -13    2.12    0.15
   1   6 -13    1.84    0.15
  -1   6  13    2.32    0.15
   0   6  13    1.50    0.14
   0   6 -13    1.39    0.19
   1   6  13    4.02    0.23
   2   6  13    1.29    0.16
   7  -7 -13    0.29    0.15
   6  -7 -13    0.09    0.15
   5  -7 -13    2.46    0.19
   5   7 -13    3.03    0.19
   4  -7 -13    0.54    0.15
   4   7 -13    0.73    0.12
   3   7 -13   -0.18    0.11
  -3   7  13   -0.05    0.11
  -2   7  13    0.45    0.12
   2   7 -13    0.32    0.13
   1   7 -13    3.19    0.19
  -1   7  13    3.71    0.23
   0   7  13    0.05    0.12
   1   7  13    1.69    0.16
   6  -8 -13   -0.05    0.16
   5  -8 -13    0.06    0.16
   5   8 -13    0.27    0.12
   4   8 -13    0.60    0.13
   3   8 -13    3.22    0.22
  -2   8  13    0.03    0.13
   2   8 -13   -0.08    0.13
  -1   8  13    0.31    0.14
   1   8 -13    0.22    0.15
   0   8  13   -0.09    0.13
   6   0 -14    6.14    0.21
   5   0 -14   -0.09    0.09
   4   0 -14    1.90    0.13
   3   0 -14   -0.03    0.09
   2   0 -14   33.05    0.66
  -1   0  14   -0.02    0.10
   1   0 -14   -0.02    0.11
   0   0  14    3.78    0.20
   1   0  14   -0.04    0.11
   2   0  14   15.96    0.40
   3   0  14    0.12    0.15
   6  -1 -14   -0.05    0.09
   5  -1 -14   12.21    0.31
   5   1 -14   12.28    0.30
   4  -1 -14    2.15    0.14
   4   1 -14    1.97    0.13
   3  -1 -14    7.45    0.25
  -3   1  14    7.44    0.23
   3   1 -14    8.00    0.24
   2  -1 -14    0.12    0.11
   2   1 -14    0.53    0.11
  -2   1  14    0.22    0.10
   1  -1 -14    3.68    0.21
  -1   1  14    3.68    0.19
   1   1 -14    3.95    0.21
   0   1  14    0.99    0.13
   1   1  14   -0.05    0.12
   2   1  14    5.92    0.26
   3   1  14    0.66    0.15
   7  -2 -14    1.65    0.13
   6  -2 -14    3.23    0.19
   5  -2 -14    0.14    0.10
   5   2 -14    0.23    0.09
   4  -2 -14    8.79    0.27
   4   2 -14    8.77    0.25
   3  -2 -14    5.72    0.22
   3   2 -14    5.70    0.21
  -3   2  14    5.61    0.20
   2  -2 -14    0.47    0.11
   2   2 -14    0.58    0.11
  -2   2  14    0.44    0.10
   1  -2 -14    0.00    0.11
   1   2 -14    0.07    0.11
  -1   2  14    0.09    0.10
   0   2  14    0.83    0.12
   1   2  14   -0.10    0.12
   2   2  14    0.13    0.14
   3   2  14    0.46    0.15
   7  -3 -14    1.40    0.14
   6  -3 -14    6.01    0.23
   5  -3 -14    0.11    0.11
   5   3 -14   -0.03    0.09
   4  -3 -14    3.60    0.20
   4   3 -14    3.98    0.18
   3  -3 -14    1.21    0.13
   3   3 -14    1.42    0.12
  -3   3  14    1.47    0.12
   2  -3 -14    7.04    0.26
   2   3 -14    7.16    0.24
  -2   3  14    6.74    0.23
   1   3 -14    1.21    0.13
  -1   3  14    1.19    0.13
   0   3  14    1.50    0.14
   1   3  14    0.64    0.13
   2   3  14    0.07    0.14
   3   3  14    0.21    0.15
   8  -4 -14    7.17    0.27
   7  -4 -14    1.79    0.15
   6  -4 -14   15.83    0.39
   5  -4 -14   10.24    0.30
   5   4 -14   10.76    0.27
   4  -4 -14    1.72    0.15
   4   4 -14    2.06    0.13
   3  -4 -14    9.64    0.30
   3   4 -14    9.57    0.27
  -3   4  14    9.37    0.26
   2  -4 -14   -0.02    0.12
  -2   4  14   -0.02    0.10
   2   4 -14   -0.11    0.10
  -1   4  14    4.50    0.21
   1   4 -14    4.33    0.23
   0   4  14    1.64    0.14
   1   4  14   -0.16    0.12
   2   4  14   -0.08    0.14
   8  -5 -14    3.23    0.23
   7  -5 -14    1.37    0.15
   6  -5 -14    2.17    0.16
   5  -5 -14    3.35    0.23
   5   5 -14    3.03    0.18
   4  -5 -14    8.93    0.30
   4   5 -14    8.91    0.26
   3  -5 -14    1.27    0.15
   3   5 -14    1.92    0.14
  -3   5  14    1.78    0.13
   2   5 -14    2.01    0.15
  -2   5  14    1.96    0.14
  -1   5  14    0.96    0.13
   1   5 -14    0.80    0.14
   0   5  14   10.97    0.32
   1   5  14   -0.03    0.13
   2   5  14    0.90    0.16
   7  -6 -14    1.64    0.17
   6  -6 -14    1.84    0.17
   5  -6 -14    8.17    0.31
   5   6 -14    8.02    0.26
   4  -6 -14    2.02    0.18
   4   6 -14    2.49    0.15
  -3   6  14    2.05    0.17
   3   6 -14    1.97    0.15
   2   6 -14    0.06    0.12
  -2   6  14   -0.05    0.11
  -1   6  14    1.48    0.15
   1   6 -14    1.25    0.15
   0   6  14    1.58    0.15
   1   6  14   -0.09    0.14
   6  -7 -14    6.45    0.30
   5  -7 -14    2.10    0.19
   5   7 -14    2.86    0.16
   4   7 -14   -0.02    0.12
   3   7 -14    0.05    0.12
   2   7 -14    1.11    0.15
  -2   7  14    1.12    0.14
   1   7 -14    0.09    0.15
  -1   7  14    0.25    0.14
   0   7  14    1.40    0.16
   6   0 -15   -0.03    0.10
   5   0 -15    0.24    0.11
   4   0 -15   -0.06    0.10
   3   0 -15    6.80    0.25
   2   0 -15    0.00    0.11
   1   0 -15    0.22    0.14
   0   0  15   -0.14    0.12
   1   0  15    0.35    0.14
   2   0  15    0.11    0.15
   7  -1 -15    0.05    0.11
   6  -1 -15   -0.12    0.10
   6   1 -15   -0.04    0.10
   5  -1 -15    0.33    0.11
   5   1 -15    0.27    0.10
   4  -1 -15    2.12    0.15
   4   1 -15    1.90    0.14
   3  -1 -15    2.88    0.20
   3   1 -15    2.83    0.19
   2  -1 -15    2.56    0.16
  -2   1  15    2.94    0.19
   2   1 -15    3.06    0.20
  -1   1  15    1.55    0.14
   1   1 -15    1.38    0.14
   0   1  15    2.94    0.17
   1   1  15    3.86    0.23
   2   1  15    4.04    0.26
   8  -2 -15    0.01    0.12
   7  -2 -15    0.44    0.12
   6  -2 -15    0.98    0.13
   6   2 -15    0.91    0.11
   5  -2 -15    0.31    0.12
   5   2 -15    0.20    0.10
   4  -2 -15   -0.09    0.11
   4   2 -15    0.07    0.10
   3  -2 -15   10.84    0.32
  -3   2  15   10.76    0.29
   3   2 -15   11.13    0.30
   2  -2 -15    2.48    0.17
  -2   2  15    2.75    0.15
   2   2 -15    2.74    0.20
   1   2 -15    1.46    0.15
  -1   2  15    1.31    0.14
   0   2  15    0.08    0.12
   1   2  15    5.59    0.26
   2   2  15    0.05    0.15
   8  -3 -15    1.74    0.15
   7  -3 -15    2.48    0.16
   6  -3 -15    0.55    0.13
   6   3 -15    0.71    0.11
   5  -3 -15    1.84    0.15
   5   3 -15    2.02    0.14
   4  -3 -15    0.07    0.12
   4   3 -15    0.01    0.10
   3  -3 -15   -0.01    0.12
  -3   3  15    0.02    0.11
   3   3 -15    0.11    0.11
   2  -3 -15    0.54    0.14
  -2   3  15    0.60    0.12
   2   3 -15    0.42    0.12
  -1   3  15    6.86    0.26
   1   3 -15    7.13    0.27
   0   3  15    1.12    0.14
   1   3  15    0.07    0.14
   7  -4 -15    1.21    0.15
   6  -4 -15    0.98    0.14
   5  -4 -15    0.29    0.13
   5   4 -15    0.21    0.10
   4  -4 -15    0.46    0.14
   4   4 -15    0.56    0.11
   3  -4 -15   -0.17    0.13
   3   4 -15   -0.09    0.11
  -3   4  15    0.01    0.11
  -2   4  15    0.73    0.13
   2   4 -15    0.69    0.13
   1   4 -15    8.05    0.29
  -1   4  15    7.97    0.28
   0   4  15    0.97    0.15
   1   4  15    1.24    0.16
   7  -5 -15    0.42    0.15
   6  -5 -15   -0.06    0.14
   6   5 -15    0.09    0.11
   5  -5 -15    0.56    0.14
   5   5 -15    0.58    0.12
   4  -5 -15    0.49    0.15
   4   5 -15    0.49    0.12
   3   5 -15    0.10    0.12
   2   5 -15   -0.03    0.13
  -2   5  15   -0.10    0.12
  -1   5  15   -0.05    0.13
   1   5 -15   -0.10    0.13
   0   5  15    2.41    0.18
   5  -6 -15    2.01    0.18
   5   6 -15    2.32    0.16
   4  -6 -15    1.15    0.17
   4   6 -15    1.55    0.14
   3   6 -15    0.61    0.14
  -2   6  15    0.29    0.14
   2   6 -15    0.27    0.14
   1   6 -15    0.07    0.18
  -1   6  15   -0.08    0.13
   7   0 -16   -0.02    0.11
   6   0 -16    4.02    0.22
   5   0 -16   -0.06    0.11
   4   0 -16    0.75    0.13
   3   0 -16   -0.07    0.12
   2   0 -16   -0.05    0.12
   7  -1 -16    4.94    0.23
   7   1 -16    4.56    0.22
   6  -1 -16    0.27    0.12
   6   1 -16    0.31    0.11
   5  -1 -16    6.62    0.26
   5   1 -16    6.11    0.24
   4  -1 -16    5.12    0.24
   4   1 -16    4.64    0.22
   3  -1 -16    6.61    0.27
   3   1 -16    6.57    0.26
   2  -1 -16    4.54    0.26
   2   1 -16    4.94    0.25
  -1   1  16   11.81    0.34
   0   1  16    1.04    0.15
   7  -2 -16    0.31    0.13
   6  -2 -16    0.05    0.12
   6   2 -16    0.22    0.11
   5  -2 -16    0.40    0.13
   5   2 -16    0.81    0.12
   4  -2 -16    2.59    0.17
   4   2 -16    2.94    0.20
   3  -2 -16    0.76    0.14
   3   2 -16    1.06    0.14
  -3   2  16    0.90    0.13
  -2   2  16    0.29    0.13
   2   2 -16    0.33    0.13
  -1   2  16    0.55    0.14
   0   2  16    6.05    0.27
   7  -3 -16    3.73    0.24
   6  -3 -16    2.07    0.17
   6   3 -16    2.14    0.15
   5  -3 -16    2.20    0.17
   5   3 -16    2.73    0.16
   4  -3 -16    1.32    0.16
   4   3 -16    1.50    0.14
   3  -3 -16    1.80    0.17
   3   3 -16    2.51    0.17
  -3   3  16    2.18    0.19
   2   3 -16   14.29    0.38
  -2   3  16   13.69    0.36
  -1   3  16    2.46    0.17
   0   3  16    0.06    0.14
   6   4 -16    9.88    0.29
   5  -4 -16    1.02    0.15
   5   4 -16    1.15    0.13
   4  -4 -16    0.47    0.15
   4   4 -16    0.47    0.12
   3   4 -16    3.21    0.22
   2   4 -16    3.49    0.25
  -2   4  16    3.56    0.23
  -1   4  16    0.28    0.14
   4  -5 -16    2.13    0.19
   4   5 -16    2.55    0.17
   3   5 -16   -0.08    0.13
   5   0 -17    8.43    0.29
   4   0 -17   -0.05    0.13
   3   0 -17    0.91    0.15
   5  -1 -17    1.26    0.15
   5   1 -17    1.68    0.15
   4  -1 -17    1.40    0.16
   4   1 -17    1.44    0.15
   3  -1 -17    0.13    0.14
   3   1 -17    0.27    0.14
   5  -2 -17    0.01    0.14
   5   2 -17    0.26    0.13
   4  -2 -17    1.45    0.17
   4   2 -17    1.48    0.15
   3  -2 -17    0.71    0.16
   3   2 -17    0.90    0.15
   0   0   0    0.00    0.00
;
_shelx_hkl_checksum              19706
_olex2_submission_special_instructions 'No special instructions were received'

# start Validation Reply Form
_vrf_PLAT029_mo_3183_0m          
;
PROBLEM: _diffrn_measured_fraction_theta_full value Low .      0.844 Why?  
RESPONSE: Icing resulted in ruination of latter frames. Since
identification/confirmation of a previously reported structure was all that
was needed, the data were not recollected.
;
_vrf_PLAT911_mo_3183_0m          
;
PROBLEM: Missing FCF Refl Between Thmin & STh/L=    0.600        329 Report
RESPONSE: Icing resulted in ruination of latter frames. some data was 
salvaged, but contains rejections due to ice. Since
identification/confirmation of a previously reported structure was all that
was needed, the data were not recollected.
;
# end Validation Reply Form
_exptl_crystal_recrystallization_method 'From the Melt'
_chemical_properties_physical    Moisture-sensitive,Hygroscopic
